# Supplementary material for: l-Histidinium p-toluene­sulfonate
Source: Acta Crystallogr Sect E Struct Rep Online. 2013 Apr 30;69(Pt 5):o804. doi: 10.1107/S1600536813011161 (PMC3648324; doi:10.1107/S1600536813011161)
Supplement: Supplementary file 1 [file e-69-0o804-sup1.cif]

##############################################################################
#                                                                            #
# This CIF contains the data in a paper accepted for publication in          #
# Acta Crystallographica Section E. It conforms to the requirements of       #
# Notes for Authors for Acta Crystallographica Section E, and has been       #
# peer reviewed under the auspices of the IUCr Commission on Journals.       #
#                                                                            #
# Full details of the Crystallographic Information File format               #
# are given in the paper "The Crystallographic Information File (CIF):       #
# a New Standard Archive File for Crystallography" by S. R. Hall, F. H.      #
# Allen and I. D. Brown [Acta Cryst. (1991), A47, 655-685].                  #
#                                                                            #
# The current version of the core CIF dictionary is obtainable from          #
# ftp://ftp.iucr.org/pub/cif_core.dic.                                       #
#                                                                            #
# Software is freely available for graphical display of the structure(s)     #
# in this CIF. For information consult the CIF software page                 #
# http://www.iucr.org/resources/cif/software.                                #
#                                                                            #
# This file may be used for bona fide research purposes within the           #
# scientific community so long as proper attribution is given to the journal # 
# article from which it was obtained.                                        #
#                                                                            #
##############################################################################
data_global
_audit_creation_method     SHELXL-97
_journal_date_recd_electronic     2013-04-17
_journal_date_accepted     2013-04-24
_journal_name_full     'Acta Crystallographica, Section E'
_journal_year     2013
_journal_volume     69
_journal_issue      5
_journal_page_first     o804
_journal_page_last     o804
_journal_paper_category     QO
_journal_paper_doi     10.1107/S1600536813011161
_journal_coeditor_code     SU2589
_publ_contact_author_name     'Devadasan Velmurugan'
_publ_contact_author_address
;  CAS in Crystallography and Biophysics
   University of madras
   Maraimalai campus(guindy campus)
   Chennai 600 025
   India
;
_publ_contact_author_email     'shirai2011@gmail.com'
_publ_contact_author_fax     '044 091 2499 3057'
_publ_contact_author_phone     '044 091 24484170'
_publ_section_title
;
<i>L</i>-Histidinium <i>p</i>-toluenesulfonate
;
loop_
    _publ_author_name
    _publ_author_address
    'Srinivasan Muralidharan'
;
Department of Physics
Anna University
Chennai 600 025
India
;
    'Perumal Nagapandiselvi'
;
Department of Physics
Anna University
Chennai 600 025
India
;
    'Thothadri Srinivasan'
;
Centre of Advanced Study in Crystallography and Biophysics
University of Madras
Guindy Campus
Chennai 600 025
India
;
    'Rengasamy Gopalakrishnan'
;
Department of Physics
Anna University
Chennai 600 025
India
;
    'Devadasan Velmurugan'
;
Centre of Advanced Study in Crystallography and Biophysics
University of Madras
Guindy Campus
Chennai 600 025
India
;
data_I
_audit_creation_method     SHELXL-97
_chemical_name_systematic
;
<i>L</i>-Histidinium <i>p</i>-toluenesulfonate
;
_chemical_name_common     ?
_chemical_formula_moiety     'C6 H10 N3 O2 +, C7 H7 O3 S -'
_chemical_formula_sum     'C13 H17 N3 O5 S'
_chemical_formula_iupac     'C6 H10 N3 O2 +, C7 H7 O3 S -'
_chemical_formula_weight     327.36
_chemical_melting_point     ?
_symmetry_cell_setting     orthorhombic
_symmetry_space_group_name_H-M     'P 21 21 21'
_symmetry_space_group_name_Hall     'P 2ac 2ab'
loop_
    _symmetry_equiv_pos_as_xyz
    'x, y, z'
    '-x+1/2, -y, z+1/2'
    'x+1/2, -y+1/2, -z'
    '-x, y+1/2, -z+1/2'
_cell_length_a     5.2700(2)
_cell_length_b     7.3691(3)
_cell_length_c     38.2042(14)
_cell_angle_alpha     90.00
_cell_angle_beta     90.00
_cell_angle_gamma     90.00
_cell_volume     1483.67(10)
_cell_formula_units_Z     4
_cell_measurement_reflns_used     3638
_cell_measurement_theta_min     2.13
_cell_measurement_theta_max     28.28
_cell_measurement_temperature     293(2)
_exptl_crystal_description     Block
_exptl_crystal_colour     Colourless
_exptl_crystal_size_max     0.30
_exptl_crystal_size_mid     0.25
_exptl_crystal_size_min     0.20
_exptl_crystal_density_diffrn     1.466
_exptl_crystal_density_meas     ?
_exptl_crystal_density_method     'not measured'
_exptl_crystal_F_000     688
_exptl_absorpt_coefficient_mu     0.246
_exptl_absorpt_correction_type     multi-scan
_exptl_absorpt_process_details     '(<i>SADABS</i>; Bruker, 2008)'
_exptl_absorpt_correction_T_min     0.9298
_exptl_absorpt_correction_T_max     0.9524
_exptl_special_details     ?
_diffrn_ambient_temperature     293(2)
_diffrn_radiation_type     MoK\a
_diffrn_radiation_wavelength     0.71073
_diffrn_radiation_source     'fine-focus sealed tube'
_diffrn_radiation_monochromator     graphite
_diffrn_measurement_device_type     'Bruker SMART APEXII area-detector'
_diffrn_measurement_method     '\w and \f scans'
_diffrn_detector_area_resol_mean     ?
_diffrn_reflns_number     8400
_diffrn_reflns_av_R_equivalents     0.0216
_diffrn_reflns_av_sigmaI/netI     0.0242
_diffrn_reflns_theta_min     2.13
_diffrn_reflns_theta_max     28.28
_diffrn_reflns_theta_full     28.28
_diffrn_measured_fraction_theta_max     0.995
_diffrn_measured_fraction_theta_full     0.995
_diffrn_reflns_limit_h_min     -6
_diffrn_reflns_limit_h_max     6
_diffrn_reflns_limit_k_min     -9
_diffrn_reflns_limit_k_max     6
_diffrn_reflns_limit_l_min     -41
_diffrn_reflns_limit_l_max     50
_diffrn_standards_number     ?
_diffrn_standards_interval_count     ?
_diffrn_standards_interval_time     ?
_diffrn_standards_decay_%     ?
_refine_special_details
;
 Refinement of F^2^ against ALL reflections.  The weighted R-factor wR and
 goodness of fit S are based on F^2^, conventional R-factors R are based
 on F, with F set to zero for negative F^2^. The threshold expression of
 F^2^ > 2sigma(F^2^) is used only for calculating R-factors(gt) etc. and is
 not relevant to the choice of reflections for refinement.  R-factors based
 on F^2^ are statistically about twice as large as those based on F, and R-
 factors based on ALL data will be even larger.
;
_reflns_number_total     3638
_reflns_number_gt     3533
_reflns_threshold_expression     I>2sigma(I)
_refine_ls_structure_factor_coef     Fsqd
_refine_ls_matrix_type     full
_refine_ls_R_factor_all     0.0394
_refine_ls_R_factor_gt     0.0382
_refine_ls_wR_factor_gt     0.0934
_refine_ls_wR_factor_ref     0.0940
_refine_ls_goodness_of_fit_ref     1.195
_refine_ls_restrained_S_all     1.195
_refine_ls_number_reflns     3638
_refine_ls_number_parameters     212
_refine_ls_number_restraints     0
_refine_ls_hydrogen_treatment     mixed
_refine_ls_weighting_scheme     calc
_refine_ls_weighting_details
         'calc w=1/[\s^2^(Fo^2^)+(0.0378P)^2^+0.5138P] where P=(Fo^2^+2Fc^2^)/3'
_atom_sites_solution_hydrogens     geom
_atom_sites_solution_primary     direct
_atom_sites_solution_secondary     difmap
_refine_ls_shift/su_max     0.014
_refine_ls_shift/su_mean     0.000
_refine_diff_density_max     0.221
_refine_diff_density_min     -0.293
_refine_ls_extinction_method     none
_refine_ls_extinction_coef     ?
_refine_ls_abs_structure_details     'Flack (1983), 1479 Friedel pairs'
_refine_ls_abs_structure_Flack     0.07(7)
loop_
    _atom_type_symbol
    _atom_type_description
    _atom_type_scat_dispersion_real
    _atom_type_scat_dispersion_imag
    _atom_type_scat_source
    'C' 'C' 0.0033 0.0016
                         'International Tables Vol C Tables 4.2.6.8 and 6.1.1.4'
    'H' 'H' 0.0000 0.0000
                         'International Tables Vol C Tables 4.2.6.8 and 6.1.1.4'
    'N' 'N' 0.0061 0.0033
                         'International Tables Vol C Tables 4.2.6.8 and 6.1.1.4'
    'O' 'O' 0.0106 0.0060
                         'International Tables Vol C Tables 4.2.6.8 and 6.1.1.4'
    'S' 'S' 0.1246 0.1234
                         'International Tables Vol C Tables 4.2.6.8 and 6.1.1.4'
_computing_data_collection     'APEX2 (Bruker, 2008)'
_computing_cell_refinement     'SAINT (Bruker, 2008)'
_computing_data_reduction     'SAINT (Bruker, 2008)'
_computing_structure_solution     'SHELXS97 (Sheldrick, 2008)'
_computing_structure_refinement     'SHELXL97 (Sheldrick, 2008)'
_computing_molecular_graphics     'ORTEP-3 for Windows (Farrugia, 2012)'
_computing_publication_material
                            'SHELXL97 (Sheldrick, 2008) and PLATON (Spek, 2009)'
loop_
    _atom_site_type_symbol
    _atom_site_label
    _atom_site_fract_x
    _atom_site_fract_y
    _atom_site_fract_z
    _atom_site_U_iso_or_equiv
    _atom_site_adp_type
    _atom_site_calc_flag
    _atom_site_refinement_flags
    _atom_site_occupancy
    _atom_site_symmetry_multiplicity
    _atom_site_disorder_assembly
    _atom_site_disorder_group
    C C1 0.5686(4) 0.8856(3) 0.08354(5) 0.0267(4) Uani d . 1 1 . .
    C C2 0.3546(5) 0.8904(3) 0.06249(6) 0.0378(5) Uani d . 1 1 . .
    H H2 0.2447 0.9891 0.0633 0.045 Uiso calc R 1 1 . .
    C C3 0.3067(5) 0.7455(4) 0.04012(6) 0.0445(6) Uani d . 1 1 . .
    H H3 0.1645 0.7493 0.0257 0.053 Uiso calc R 1 1 . .
    C C4 0.4653(5) 0.5955(3) 0.03871(6) 0.0410(5) Uani d . 1 1 . .
    C C5 0.6786(5) 0.5940(3) 0.05970(6) 0.0413(5) Uani d . 1 1 . .
    H H5 0.7888 0.4956 0.0588 0.050 Uiso calc R 1 1 . .
    C C6 0.7307(4) 0.7383(3) 0.08214(6) 0.0352(5) Uani d . 1 1 . .
    H H6 0.8747 0.7355 0.0962 0.042 Uiso calc R 1 1 . .
    C C7 0.4046(8) 0.4355(4) 0.01540(8) 0.0698(9) Uani d . 1 1 . .
    H H7A 0.2604 0.4640 0.0010 0.105 Uiso calc R 1 1 . .
    H H7B 0.3667 0.3315 0.0296 0.105 Uiso calc R 1 1 . .
    H H7C 0.5479 0.4093 0.0007 0.105 Uiso calc R 1 1 . .
    C C8 1.2390(4) 0.5424(3) 0.13142(5) 0.0305(4) Uani d . 1 1 . .
    H H8 1.3637 0.5258 0.1145 0.037 Uiso calc R 1 1 . .
    C C9 1.0008(4) 0.6656(3) 0.17226(5) 0.0312(4) Uani d . 1 1 . .
    H H9 0.9349 0.7496 0.1880 0.037 Uiso calc R 1 1 . .
    C C10 0.9162(4) 0.4935(2) 0.16686(5) 0.0240(4) Uani d . 1 1 . .
    C C11 0.7122(4) 0.3892(2) 0.18479(5) 0.0242(4) Uani d . 1 1 . .
    H H11A 0.6039 0.3330 0.1673 0.029 Uiso calc R 1 1 . .
    H H11B 0.6089 0.4719 0.1985 0.029 Uiso calc R 1 1 . .
    C C12 0.8209(3) 0.2411(2) 0.20905(4) 0.0190(3) Uani d . 1 1 . .
    H H12 0.9473 0.1693 0.1963 0.023 Uiso calc R 1 1 . .
    C C13 0.9463(3) 0.3308(2) 0.24112(5) 0.0217(4) Uani d . 1 1 . .
    N N1 1.0671(3) 0.4207(2) 0.14111(4) 0.0261(3) Uani d . 1 1 . .
    H H1 1.0525 0.3132 0.1326 0.031 Uiso calc R 1 1 . .
    N N2 1.2021(4) 0.6914(2) 0.15002(5) 0.0325(4) Uani d . 1 1 . .
    H H2A 1.2904 0.7892 0.1484 0.039 Uiso calc R 1 1 . .
    N N3 0.6079(3) 0.1216(2) 0.22022(4) 0.0227(3) Uani d . 1 1 . .
    O O1 0.4968(4) 1.2199(2) 0.10150(5) 0.0513(5) Uani d . 1 1 . .
    O O2 0.8939(3) 1.0777(2) 0.11806(5) 0.0564(5) Uani d . 1 1 . .
    O O3 0.5067(4) 0.9933(2) 0.14701(4) 0.0448(4) Uani d . 1 1 . .
    O O4 1.1834(3) 0.3507(2) 0.23929(4) 0.0344(4) Uani d . 1 1 . .
    O O5 0.8051(3) 0.3822(2) 0.26480(4) 0.0340(3) Uani d . 1 1 . .
    S S1 0.62131(10) 1.05973(6) 0.114496(13) 0.02896(12) Uani d . 1 1 . .
    H H3D 0.534(4) 0.064(3) 0.2015(6) 0.027(5) Uiso d . 1 1 . .
    H H3B 0.673(5) 0.024(4) 0.2341(7) 0.037(7) Uiso d . 1 1 . .
    H H3C 0.487(5) 0.173(4) 0.2300(6) 0.036(7) Uiso d . 1 1 . .
loop_
    _atom_site_aniso_label
    _atom_site_aniso_U_11
    _atom_site_aniso_U_22
    _atom_site_aniso_U_33
    _atom_site_aniso_U_12
    _atom_site_aniso_U_13
    _atom_site_aniso_U_23
    C1 0.0301(10) 0.0217(8) 0.0283(8) -0.0061(8) 0.0041(8) -0.0026(7)
    C2 0.0372(12) 0.0342(10) 0.0421(11) 0.0033(9) -0.0061(10) -0.0038(9)
    C3 0.0450(14) 0.0514(14) 0.0372(11) -0.0084(12) -0.0092(10) -0.0068(10)
    C4 0.0515(14) 0.0352(12) 0.0363(11) -0.0120(10) 0.0078(10) -0.0102(9)
    C5 0.0457(13) 0.0272(10) 0.0509(13) 0.0019(9) 0.0099(11) -0.0077(9)
    C6 0.0312(11) 0.0306(10) 0.0437(11) -0.0002(9) -0.0012(9) -0.0043(9)
    C7 0.095(3) 0.0578(17) 0.0570(16) -0.0227(19) 0.0094(17) -0.0293(14)
    C8 0.0280(10) 0.0273(9) 0.0361(10) -0.0045(9) 0.0013(8) 0.0055(8)
    C9 0.0449(12) 0.0186(8) 0.0302(10) -0.0051(8) -0.0014(9) -0.0016(7)
    C10 0.0275(9) 0.0202(8) 0.0244(8) -0.0024(7) -0.0016(8) 0.0021(6)
    C11 0.0245(9) 0.0210(8) 0.0273(8) -0.0011(7) -0.0025(7) 0.0032(7)
    C12 0.0161(8) 0.0176(7) 0.0234(8) -0.0030(6) 0.0006(6) 0.0000(6)
    C13 0.0214(9) 0.0139(7) 0.0300(9) 0.0024(6) -0.0055(7) 0.0004(6)
    N1 0.0307(9) 0.0176(7) 0.0301(7) -0.0037(6) 0.0013(6) 0.0002(6)
    N2 0.0392(10) 0.0221(8) 0.0362(9) -0.0119(7) -0.0043(8) 0.0049(7)
    N3 0.0188(7) 0.0202(7) 0.0290(8) -0.0031(7) -0.0001(7) 0.0008(6)
    O1 0.0761(14) 0.0229(7) 0.0550(10) 0.0084(8) -0.0015(10) -0.0024(7)
    O2 0.0336(9) 0.0439(9) 0.0917(14) -0.0153(8) 0.0063(9) -0.0324(10)
    O3 0.0614(11) 0.0379(8) 0.0350(8) -0.0244(8) 0.0022(8) -0.0085(6)
    O4 0.0192(7) 0.0312(7) 0.0529(9) -0.0031(6) -0.0052(6) -0.0140(6)
    O5 0.0322(8) 0.0386(8) 0.0312(7) 0.0045(6) -0.0018(6) -0.0095(6)
    S1 0.0314(3) 0.0191(2) 0.0364(2) -0.00777(18) 0.0038(2) -0.00459(18)
_geom_special_details
;
 All esds (except the esd in the dihedral angle between two l.s. planes)
 are estimated using the full covariance matrix.  The cell esds are taken
 into account individually in the estimation of esds in distances, angles
 and torsion angles; correlations between esds in cell parameters are only
 used when they are defined by crystal symmetry.  An approximate (isotropic)
 treatment of cell esds is used for estimating esds involving l.s. planes.
;
loop_
    _geom_bond_atom_site_label_1
    _geom_bond_atom_site_label_2
    _geom_bond_site_symmetry_2
    _geom_bond_distance
    _geom_bond_publ_flag
    C1 C6 . 1.382(3) ?
    C1 C2 . 1.386(3) ?
    C1 S1 . 1.7671(19) ?
    C2 C3 . 1.391(3) ?
    C2 H2 . 0.9300 ?
    C3 C4 . 1.387(4) ?
    C3 H3 . 0.9300 ?
    C4 C5 . 1.381(4) ?
    C4 C7 . 1.512(3) ?
    C5 C6 . 1.393(3) ?
    C5 H5 . 0.9300 ?
    C6 H6 . 0.9300 ?
    C7 H7A . 0.9600 ?
    C7 H7B . 0.9600 ?
    C7 H7C . 0.9600 ?
    C8 N2 . 1.322(3) ?
    C8 N1 . 1.327(2) ?
    C8 H8 . 0.9300 ?
    C9 C10 . 1.360(3) ?
    C9 N2 . 1.372(3) ?
    C9 H9 . 0.9300 ?
    C10 N1 . 1.374(2) ?
    C10 C11 . 1.488(3) ?
    C11 C12 . 1.542(2) ?
    C11 H11A . 0.9700 ?
    C11 H11B . 0.9700 ?
    C12 N3 . 1.490(2) ?
    C12 C13 . 1.541(2) ?
    C12 H12 . 0.9800 ?
    C13 O5 . 1.231(2) ?
    C13 O4 . 1.260(2) ?
    N1 H1 . 0.8600 ?
    N2 H2A . 0.8600 ?
    N3 H3D . 0.92(2) ?
    N3 H3B . 0.96(3) ?
    N3 H3C . 0.83(3) ?
    O1 S1 . 1.4391(17) ?
    O2 S1 . 1.4490(18) ?
    O3 S1 . 1.4652(17) ?
loop_
    _geom_angle_atom_site_label_1
    _geom_angle_atom_site_label_2
    _geom_angle_atom_site_label_3
    _geom_angle_site_symmetry_1
    _geom_angle_site_symmetry_3
    _geom_angle
    _geom_angle_publ_flag
    C6 C1 C2 . . 120.04(18) ?
    C6 C1 S1 . . 119.94(16) ?
    C2 C1 S1 . . 119.85(16) ?
    C1 C2 C3 . . 119.0(2) ?
    C1 C2 H2 . . 120.5 ?
    C3 C2 H2 . . 120.5 ?
    C4 C3 C2 . . 121.8(2) ?
    C4 C3 H3 . . 119.1 ?
    C2 C3 H3 . . 119.1 ?
    C5 C4 C3 . . 118.3(2) ?
    C5 C4 C7 . . 120.5(2) ?
    C3 C4 C7 . . 121.1(3) ?
    C4 C5 C6 . . 120.8(2) ?
    C4 C5 H5 . . 119.6 ?
    C6 C5 H5 . . 119.6 ?
    C1 C6 C5 . . 120.1(2) ?
    C1 C6 H6 . . 119.9 ?
    C5 C6 H6 . . 119.9 ?
    C4 C7 H7A . . 109.5 ?
    C4 C7 H7B . . 109.5 ?
    H7A C7 H7B . . 109.5 ?
    C4 C7 H7C . . 109.5 ?
    H7A C7 H7C . . 109.5 ?
    H7B C7 H7C . . 109.5 ?
    N2 C8 N1 . . 108.10(18) ?
    N2 C8 H8 . . 125.9 ?
    N1 C8 H8 . . 125.9 ?
    C10 C9 N2 . . 106.77(19) ?
    C10 C9 H9 . . 126.6 ?
    N2 C9 H9 . . 126.6 ?
    C9 C10 N1 . . 106.42(17) ?
    C9 C10 C11 . . 130.43(19) ?
    N1 C10 C11 . . 123.10(16) ?
    C10 C11 C12 . . 111.95(15) ?
    C10 C11 H11A . . 109.2 ?
    C12 C11 H11A . . 109.2 ?
    C10 C11 H11B . . 109.2 ?
    C12 C11 H11B . . 109.2 ?
    H11A C11 H11B . . 107.9 ?
    N3 C12 C13 . . 110.43(14) ?
    N3 C12 C11 . . 108.10(14) ?
    C13 C12 C11 . . 109.47(14) ?
    N3 C12 H12 . . 109.6 ?
    C13 C12 H12 . . 109.6 ?
    C11 C12 H12 . . 109.6 ?
    O5 C13 O4 . . 127.17(18) ?
    O5 C13 C12 . . 117.22(16) ?
    O4 C13 C12 . . 115.52(17) ?
    C8 N1 C10 . . 109.33(16) ?
    C8 N1 H1 . . 125.3 ?
    C10 N1 H1 . . 125.3 ?
    C8 N2 C9 . . 109.36(17) ?
    C8 N2 H2A . . 125.3 ?
    C9 N2 H2A . . 125.3 ?
    C12 N3 H3D . . 111.8(14) ?
    C12 N3 H3B . . 109.6(15) ?
    H3D N3 H3B . . 104(2) ?
    C12 N3 H3C . . 115.8(18) ?
    H3D N3 H3C . . 104(2) ?
    H3B N3 H3C . . 112(2) ?
    O1 S1 O2 . . 114.19(12) ?
    O1 S1 O3 . . 112.24(12) ?
    O2 S1 O3 . . 111.07(12) ?
    O1 S1 C1 . . 107.04(10) ?
    O2 S1 C1 . . 106.56(10) ?
    O3 S1 C1 . . 105.06(9) ?
loop_
    _geom_torsion_atom_site_label_1
    _geom_torsion_atom_site_label_2
    _geom_torsion_atom_site_label_3
    _geom_torsion_atom_site_label_4
    _geom_torsion_site_symmetry_1
    _geom_torsion_site_symmetry_2
    _geom_torsion_site_symmetry_3
    _geom_torsion_site_symmetry_4
    _geom_torsion
    _geom_torsion_publ_flag
    C6 C1 C2 C3 . . . . 0.0(3) ?
    S1 C1 C2 C3 . . . . -175.30(18) ?
    C1 C2 C3 C4 . . . . 0.9(4) ?
    C2 C3 C4 C5 . . . . -1.4(4) ?
    C2 C3 C4 C7 . . . . 177.3(2) ?
    C3 C4 C5 C6 . . . . 1.0(4) ?
    C7 C4 C5 C6 . . . . -177.7(2) ?
    C2 C1 C6 C5 . . . . -0.3(3) ?
    S1 C1 C6 C5 . . . . 174.95(17) ?
    C4 C5 C6 C1 . . . . -0.2(3) ?
    N2 C9 C10 N1 . . . . -0.8(2) ?
    N2 C9 C10 C11 . . . . 176.54(19) ?
    C9 C10 C11 C12 . . . . -106.9(2) ?
    N1 C10 C11 C12 . . . . 70.1(2) ?
    C10 C11 C12 N3 . . . . -169.02(15) ?
    C10 C11 C12 C13 . . . . 70.64(19) ?
    N3 C12 C13 O5 . . . . -39.4(2) ?
    C11 C12 C13 O5 . . . . 79.5(2) ?
    N3 C12 C13 O4 . . . . 143.72(16) ?
    C11 C12 C13 O4 . . . . -97.38(19) ?
    N2 C8 N1 C10 . . . . -0.4(2) ?
    C9 C10 N1 C8 . . . . 0.7(2) ?
    C11 C10 N1 C8 . . . . -176.84(17) ?
    N1 C8 N2 C9 . . . . -0.1(2) ?
    C10 C9 N2 C8 . . . . 0.6(2) ?
    C6 C1 S1 O1 . . . . 157.65(17) ?
    C2 C1 S1 O1 . . . . -27.0(2) ?
    C6 C1 S1 O2 . . . . 35.1(2) ?
    C2 C1 S1 O2 . . . . -149.61(18) ?
    C6 C1 S1 O3 . . . . -82.85(19) ?
    C2 C1 S1 O3 . . . . 92.46(19) ?
loop_
    _geom_hbond_atom_site_label_D
    _geom_hbond_atom_site_label_H
    _geom_hbond_atom_site_label_A
    _geom_hbond_site_symmetry_A
    _geom_hbond_distance_DH
    _geom_hbond_distance_HA
    _geom_hbond_distance_DA
    _geom_hbond_angle_DHA
    N1 H1 O2 1_545.02 0.86 2.00 2.828(2) 160
    N2 H2A O3 1_655.02 0.86 1.89 2.746(2) 175
    N3 H3B O4 4_745.01 0.96(3) 1.80(3) 2.755(2) 176(2)
    N3 H3C O4 1_455.01 0.83(3) 2.10(3) 2.896(2) 161(2)
    N3 H3D O3 1_545.02 0.92(2) 2.15(2) 3.000(2) 153.4(19)
    C8 H8 O1 1_645.02 0.93 2.41 2.967(3) 118
    C9 H9 O5 4_755.01 0.93 2.47 3.062(3) 122
    C6 H6 Cg2 1_555 0.93 2.73 3.515(2) 143
    C8 H8 Cg1 1_655 0.93 2.71 3.394(2) 131
_iucr_refine_instructions_details
;
TITL murali in P 21 21 21
CELL  0.71073   5.2700   7.3691  38.2042   90.000   90.000   90.000
ZERR     4.00   0.0002   0.0003   0.0014    0.000    0.000    0.000
LATT  -1
SYMM  1/2 - X, - Y, 1/2 + Z
SYMM  1/2 + X, 1/2 - Y, - Z
SYMM  - X, 1/2 + Y, 1/2 - Z
SFAC  C    H    N    O    S
UNIT  52   68   12   20   4
MERG   2
FMAP   2
PLAN   25
SIZE     0.20   0.25   0.30
ACTA
BOND   $H
CONF
L.S.  10
WGHT    0.037800    0.513800
FVAR       0.22474
C1    1    0.568567    0.885570    0.083545    11.00000    0.03014    0.02174 =
         0.02827   -0.00257    0.00411   -0.00609
C2    1    0.354602    0.890410    0.062489    11.00000    0.03716    0.03416 =
         0.04206   -0.00384   -0.00612    0.00333
AFIX  43
H2    2    0.244703    0.989062    0.063300    11.00000   -1.20000
AFIX   0
C3    1    0.306677    0.745495    0.040123    11.00000    0.04500    0.05141 =
         0.03718   -0.00678   -0.00922   -0.00840
AFIX  43
H3    2    0.164455    0.749279    0.025730    11.00000   -1.20000
AFIX   0
C4    1    0.465273    0.595515    0.038708    11.00000    0.05148    0.03515 =
         0.03635   -0.01017    0.00783   -0.01203
C5    1    0.678623    0.594028    0.059700    11.00000    0.04570    0.02718 =
         0.05090   -0.00771    0.00987    0.00185
AFIX  43
H5    2    0.788828    0.495560    0.058844    11.00000   -1.20000
AFIX   0
C6    1    0.730656    0.738284    0.082137    11.00000    0.03118    0.03063 =
         0.04370   -0.00426   -0.00118   -0.00024
AFIX  43
H6    2    0.874683    0.735503    0.096193    11.00000   -1.20000
AFIX   0
C7    1    0.404550    0.435469    0.015400    11.00000    0.09464    0.05777 =
         0.05702   -0.02927    0.00937   -0.02265
AFIX 137
H7A   2    0.260443    0.463951    0.001044    11.00000   -1.50000
H7B   2    0.366718    0.331501    0.029613    11.00000   -1.50000
H7C   2    0.547938    0.409342    0.000743    11.00000   -1.50000
AFIX   0
C8    1    1.238999    0.542427    0.131423    11.00000    0.02804    0.02733 =
         0.03613    0.00545    0.00133   -0.00455
AFIX  43
H8    2    1.363693    0.525792    0.114499    11.00000   -1.20000
AFIX   0
C9    1    1.000787    0.665628    0.172261    11.00000    0.04487    0.01861 =
         0.03020   -0.00160   -0.00139   -0.00512
AFIX  43
H9    2    0.934928    0.749640    0.187992    11.00000   -1.20000
AFIX   0
C10   1    0.916178    0.493500    0.166860    11.00000    0.02747    0.02021 =
         0.02443    0.00208   -0.00163   -0.00236
C11   1    0.712226    0.389215    0.184785    11.00000    0.02447    0.02101 =
         0.02725    0.00316   -0.00254   -0.00115
AFIX  23
H11A  2    0.603932    0.333041    0.167347    11.00000   -1.20000
H11B  2    0.608853    0.471874    0.198464    11.00000   -1.20000
AFIX   0
C12   1    0.820933    0.241088    0.209047    11.00000    0.01609    0.01757 =
         0.02343    0.00003    0.00061   -0.00297
AFIX  13
H12   2    0.947292    0.169324    0.196297    11.00000   -1.20000
AFIX   0
C13   1    0.946259    0.330845    0.241118    11.00000    0.02135    0.01388 =
         0.03001    0.00041   -0.00548    0.00240
N1    3    1.067115    0.420737    0.141111    11.00000    0.03067    0.01756 =
         0.03007    0.00022    0.00129   -0.00373
AFIX  43
H1    2    1.052502    0.313194    0.132604    11.00000   -1.20000
AFIX   0
N2    3    1.202087    0.691402    0.150019    11.00000    0.03921    0.02211 =
         0.03621    0.00490   -0.00429   -0.01190
AFIX  43
H2A   2    1.290415    0.789185    0.148428    11.00000   -1.20000
AFIX   0
N3    3    0.607856    0.121563    0.220219    11.00000    0.01876    0.02025 =
         0.02903    0.00083   -0.00014   -0.00314
O1    4    0.496758    1.219923    0.101495    11.00000    0.07611    0.02286 =
         0.05500   -0.00239   -0.00152    0.00840
O2    4    0.893887    1.077654    0.118059    11.00000    0.03358    0.04394 =
         0.09168   -0.03236    0.00632   -0.01535
O3    4    0.506698    0.993339    0.147006    11.00000    0.06138    0.03791 =
         0.03498   -0.00850    0.00220   -0.02445
O4    4    1.183415    0.350701    0.239291    11.00000    0.01922    0.03115 =
         0.05294   -0.01405   -0.00519   -0.00312
O5    4    0.805131    0.382207    0.264803    11.00000    0.03216    0.03862 =
         0.03125   -0.00950   -0.00176    0.00449
S1    5    0.621305    1.059734    0.114496    11.00000    0.03142    0.01907 =
         0.03639   -0.00459    0.00376   -0.00777
H3D   2    0.533595    0.064315    0.201542    11.00000    0.02655
H3B   2    0.672562    0.023768    0.234091    11.00000    0.03681
H3C   2    0.487384    0.173206    0.230008    11.00000    0.03635
HKLF 4
REM  murali in P 21 21 21
REM R1 =  0.0382 for   3533 Fo > 4sig(Fo)  and  0.0394 for all   3638 data
REM    212 parameters refined using      0 restraints
END
WGHT      0.0376      0.5312
REM Highest difference peak  0.221,  deepest hole -0.293,  1-sigma level  0.051
Q1    1   0.8783  0.2977  0.2235  11.00000  0.05    0.22
Q2    1   0.6168  1.0550  0.1402  11.00000  0.05    0.22
Q3    1   1.2142  0.3430  0.2187  11.00000  0.05    0.21
Q4    1   0.5762  0.9817  0.0965  11.00000  0.05    0.20
Q5    1   0.6084  1.0117  0.0923  11.00000  0.05    0.20
Q6    1   0.5193  0.8989  0.0606  11.00000  0.05    0.18
Q7    1   0.8371  0.3997  0.2856  11.00000  0.05    0.18
Q8    1   0.5878  1.0064  0.1637  11.00000  0.05    0.18
Q9    1   0.5168  0.5833  0.0599  11.00000  0.05    0.17
Q10   1   1.2809  0.4321  0.2436  11.00000  0.05    0.17
Q11   1   0.4643  1.2367  0.0784  11.00000  0.05    0.17
Q12   1   0.7558  0.2575  0.2738  11.00000  0.05    0.17
Q13   1   0.7347  0.3015  0.1906  11.00000  0.05    0.17
Q14   1   0.9848  1.1072  0.1534  11.00000  0.05    0.16
Q15   1   0.4715  0.7530  0.0071  11.00000  0.05    0.16
Q16   1   0.3746  0.4588 -0.0070  11.00000  0.05    0.16
Q17   1   0.8508  0.3037  0.2606  11.00000  0.05    0.16
Q18   1   0.8606  0.4228  0.1811  11.00000  0.05    0.15
Q19   1   0.4582  1.0718  0.1667  11.00000  0.05    0.15
Q20   1   0.8932  0.2250  0.1866  11.00000  0.05    0.15
Q21   1   0.9653  1.0173  0.0942  11.00000  0.05    0.15
Q22   1   0.6252  0.6234  0.0387  11.00000  0.05    0.14
Q23   1   0.3608  1.1828  0.0969  11.00000  0.05    0.14
Q24   1   0.9682  1.0018  0.1467  11.00000  0.05    0.14
Q25   1   0.7012  0.6646  0.0736  11.00000  0.05    0.14
;
