# Supplementary material for: l-Histidinium p-toluene­sulfonate
Source: Acta Crystallogr Sect E Struct Rep Online. 2013 Apr 30;69(Pt 5):o804. doi: 10.1107/S1600536813011161 (PMC3648324; doi:10.1107/S1600536813011161)
Supplement: Supplementary file 2 [file e-69-0o804-Isup2.hkl]

#
# h,k,l, Fc-squared, Fo-squared, sigma(Fo-squared) and status flag
#
data_I
_shelx_title ' murali in P 21 21 21'
_shelx_refln_list_code          4
_shelx_F_calc_maximum      144.63
_exptl_crystal_F_000       688.00
_reflns_d_resolution_high  0.7500
 
loop_
 _symmetry_equiv_pos_as_xyz
 'x, y, z'
 '-x+1/2, -y, z+1/2'
 'x+1/2, -y+1/2, -z'
 '-x, y+1/2, -z+1/2'
 
_cell_length_a     5.2700
_cell_length_b     7.3691
_cell_length_c    38.2042
_cell_angle_alpha  90.000
_cell_angle_beta   90.000
_cell_angle_gamma  90.000
 
_shelx_F_squared_multiplier     1.000
 
loop_
 _refln_index_h
 _refln_index_k
 _refln_index_l
 _refln_F_squared_calc
 _refln_F_squared_meas
 _refln_F_squared_sigma
 _refln_observed_status
   2   0   0        7.65       11.28      0.99 o
   4   0   0      179.63      187.91      4.61 o
   6   0   0        6.25       11.48      3.96 o
   1   1   0     3254.92     3226.62     35.87 o
   2   1   0       40.44       31.24      1.02 o
   3   1   0     2443.30     2554.61     30.40 o
   4   1   0       10.95       15.24      1.16 o
   5   1   0        4.61        4.58      1.22 o
   6   1   0      132.85      130.39      6.30 o
   0   2   0     1635.71     1666.14     24.82 o
   1   2   0     1701.30     1625.09     17.19 o
   2   2   0      894.43      973.63     12.13 o
   3   2   0      248.56      280.99      4.43 o
   4   2   0      655.81      661.04      9.17 o
   5   2   0       22.92       33.68      6.83 o
   6   2   0      126.55      119.24      9.01 o
   1   3   0       36.90       59.42      2.67 o
   2   3   0      989.75      958.47     12.66 o
   3   3   0        4.62        4.62      1.37 o
   4   3   0        3.59        3.76      1.98 o
   5   3   0        3.66        4.27      1.90 o
   6   3   0       58.59       67.12      5.35 o
   0   4   0      489.71      553.15     11.08 o
   1   4   0      183.34      191.46      3.38 o
   2   4   0        3.92        9.13      1.09 o
   3   4   0      213.61      241.28      4.80 o
   4   4   0      160.37      157.12      5.55 o
   5   4   0       37.83       51.14      3.57 o
   6   4   0        5.10        9.31      3.17 o
   1   5   0       31.55       39.59      1.49 o
   2   5   0       67.28       72.97      3.17 o
   3   5   0     1872.07     1679.19     37.32 o
   4   5   0      145.81      148.89      5.69 o
   5   5   0      148.05      168.88      8.71 o
   6   5   0       47.40       62.56      5.54 o
   0   6   0     1099.31     1116.75     35.34 o
   1   6   0      153.95      176.07      3.68 o
   2   6   0      104.67      111.92      2.86 o
   3   6   0       17.71       23.89      4.12 o
   4   6   0      271.41      233.86      8.51 o
   5   6   0       59.71       45.34      4.95 o
   1   7   0      321.72      310.96      5.66 o
   2   7   0        1.90        0.81      1.37 o
   3   7   0      406.95      389.15      8.74 o
   4   7   0      124.07      118.39      7.33 o
   0   8   0        2.41        3.38      1.79 o
   1   8   0       18.91       24.29      1.76 o
   2   8   0       64.51       55.24      4.75 o
   3   8   0      169.92      158.98      8.32 o
   4   8   0       50.98       53.65      5.94 o
   1   9   0      386.09      377.95     13.07 o
   2   9   0        1.44        4.95      2.77 o
   1   0   1        0.87        4.36      0.59 o
   2   0   1      203.49      182.34      5.15 o
   3   0   1      260.74      317.92      6.37 o
   4   0   1       17.20       17.10      1.13 o
   5   0   1      313.60      313.31      5.02 o
   6   0   1        0.06        0.96      2.17 o
  -6   1   1      100.33      109.21      6.73 o
  -5   1   1       99.96      105.84      3.39 o
  -4   1   1      361.19      365.12      5.67 o
  -3   1   1       37.21       51.42      2.79 o
  -2   1   1     2181.09     2128.52     25.13 o
  -1   1   1     6039.44     5726.81    122.30 o
   0   1   1     1047.10     1036.40     16.92 o
   1   1   1     5989.70     5829.40     71.34 o
   2   1   1     2141.06     2107.37     25.98 o
   3   1   1       41.36       51.41      1.60 o
   4   1   1      356.82      361.35      5.60 o
   5   1   1       99.42      106.74      3.39 o
   6   1   1      100.05      112.44      5.81 o
  -6   2   1       24.71       30.83      3.22 o
  -5   2   1      297.20      284.31      8.08 o
  -4   2   1      198.77      198.17      3.76 o
  -3   2   1      729.64      737.96      9.67 o
  -2   2   1      742.66      771.62     12.06 o
  -1   2   1     2497.48     2507.58     32.69 o
   0   2   1        8.58       31.91      2.24 o
   1   2   1     2499.36     2501.83     26.11 o
   2   2   1      763.27      789.17      9.89 o
   3   2   1      728.17      724.70      9.64 o
   4   2   1      195.67      201.53      3.74 o
   5   2   1      304.66      287.85      6.31 o
   6   2   1       25.84       32.72      3.86 o
  -6   3   1       60.72       66.32      5.35 o
  -5   3   1       16.77       22.14      7.13 o
  -4   3   1      618.90      587.51     13.21 o
  -3   3   1       87.93       85.50      5.50 o
  -2   3   1      549.44      617.80      8.67 o
  -1   3   1     1248.69     1242.37     24.14 o
   0   3   1     1316.44     1347.82     17.15 o
   1   3   1     1235.38     1196.79     49.10 o
   2   3   1      557.47      642.13      8.67 o
   3   3   1       87.53       79.42      2.21 o
   4   3   1      631.63      599.29     21.28 o
   5   3   1       16.93       22.34      2.66 o
   6   3   1       59.20       59.99      4.95 o
  -6   4   1       33.97       46.33      4.95 o
  -5   4   1      285.37      261.19      9.01 o
  -4   4   1      321.56      320.01      8.68 o
  -3   4   1      674.11      685.84     14.83 o
  -2   4   1      127.07      138.24      3.21 o
  -1   4   1     1068.52     1090.48     14.27 o
   0   4   1      167.39      171.51      4.56 o
   1   4   1     1062.75     1072.21     17.21 o
   2   4   1      126.69      141.40      3.81 o
   3   4   1      664.15      682.36     10.87 o
   4   4   1      322.46      321.11      8.68 o
   5   4   1      289.56      264.04      8.12 o
   6   4   1       33.91       49.30      5.15 o
  -6   5   1        5.31        9.11      3.56 o
  -5   5   1      308.28      284.70     11.68 o
  -4   5   1      375.30      392.92     10.26 o
  -3   5   1       40.82       39.00      3.96 o
  -2   5   1      421.99      412.78      6.51 o
  -1   5   1      493.07      494.13      7.44 o
   0   5   1      744.85      787.03     10.90 o
   1   5   1      506.96      503.07      7.44 o
   2   5   1      427.84      419.24      7.32 o
   3   5   1       44.44       42.37      3.96 o
   4   5   1      368.87      378.04     10.17 o
   5   5   1      307.45      307.66     11.88 o
   6   5   1        5.24        6.14      3.17 o
  -5   6   1        0.85        7.72      3.17 o
  -4   6   1       25.31       30.95      6.93 o
  -3   6   1      157.94      147.13      4.48 o
  -2   6   1      377.81      368.57      7.84 o
  -1   6   1      268.87      266.67      4.90 o
   0   6   1     1445.33     1399.91     18.70 o
   1   6   1      276.09      273.33      4.88 o
   2   6   1      388.12      382.40      6.31 o
   3   6   1      160.12      150.36      4.83 o
   4   6   1       22.70       27.92      3.96 o
   5   6   1        0.92        2.18      2.77 o
  -4   7   1      101.44      111.27      7.13 o
  -3   7   1       39.72       49.85      3.00 o
  -2   7   1        9.18        9.36      1.71 o
  -1   7   1       14.22       20.98      2.77 o
   0   7   1      205.50      213.35      4.39 o
   1   7   1       12.51       17.56      1.74 o
   2   7   1        8.91        9.07      1.71 o
   3   7   1       38.49       55.84      4.39 o
   4   7   1       98.80      100.18      6.73 o
  -4   8   1       13.74       17.82      3.96 o
  -3   8   1      109.37      114.24      7.13 o
  -2   8   1      163.77      160.17      7.92 o
  -1   8   1       48.11       48.14      2.15 o
   0   8   1       23.15       31.15      1.94 o
   1   8   1       50.93       50.99      2.19 o
   2   8   1      164.74      160.36      7.92 o
   3   8   1      109.66      119.58      7.13 o
   4   8   1       13.80       20.39      4.36 o
  -2   9   1       30.07       31.87      4.16 o
  -1   9   1        2.30        9.90      2.97 o
   0   9   1       27.95       32.22      2.51 o
   1   9   1        2.76        8.51      2.77 o
   2   9   1       29.38       29.90      4.16 o
   1   0   2     2121.31     2189.65     28.46 o
   2   0   2      124.52      195.33      3.92 o
   3   0   2     2266.92     2344.79     37.87 o
   4   0   2        8.84       10.24      1.08 o
   5   0   2      121.69      112.80      4.23 o
   6   0   2       10.38        7.94      3.37 o
  -6   1   2       34.54       37.91      2.79 o
  -5   1   2       94.05       90.42      2.51 o
  -4   1   2      984.71      985.16     13.03 o
  -3   1   2      177.19      215.21      4.31 o
  -2   1   2     1122.28     1237.76     17.63 o
  -1   1   2      264.48      293.00      3.92 o
   0   1   2      695.35      842.59     10.09 o
   1   1   2      264.63      295.47      6.34 o
   2   1   2     1120.10     1223.26     14.90 o
   3   1   2      181.22      221.57      3.56 o
   4   1   2      988.15     1013.88     13.00 o
   5   1   2       96.65       87.95      3.68 o
   6   1   2       34.19       34.42      2.71 o
  -6   2   2      152.72      160.91      6.14 o
  -5   2   2      168.88      164.84      5.80 o
  -4   2   2      224.04      226.65      4.81 o
  -3   2   2     1311.42     1379.09     19.99 o
  -2   2   2       33.53       25.62      3.17 o
  -1   2   2     2082.68     2082.64     29.15 o
   0   2   2      418.45      450.32      5.43 o
   1   2   2     2121.17     2124.74     20.04 o
   2   2   2       34.68       27.49      2.28 o
   3   2   2     1294.15     1370.00     17.01 o
   4   2   2      221.49      230.13      5.06 o
   5   2   2      172.84      168.23      4.48 o
   6   2   2      149.86      157.16      7.03 o
  -6   3   2       61.81       68.30      5.35 o
  -5   3   2      112.84      116.53      4.90 o
  -4   3   2       44.00       56.65      5.94 o
  -3   3   2      701.03      689.52     17.42 o
  -2   3   2      467.22      537.99      7.58 o
  -1   3   2     1115.79     1327.97     16.93 o
   0   3   2      754.78      755.18      9.99 o
   1   3   2     1097.02     1327.72     16.90 o
   2   3   2      467.48      537.02      7.53 o
   3   3   2      701.76      689.72      9.28 o
   4   3   2       41.06       43.60      2.66 o
   5   3   2      105.38      106.84      4.76 o
   6   3   2       62.22       53.26      4.75 o
  -6   4   2      178.07      171.85      8.91 o
  -5   4   2        4.18        9.62      2.47 o
  -4   4   2       55.89       73.59      8.51 o
  -3   4   2       14.80       27.13      3.41 o
  -2   4   2      618.05      591.76      8.40 o
  -1   4   2        2.58        7.48      0.93 o
   0   4   2      792.47      818.15     11.05 o
   1   4   2        2.86        4.16      1.39 o
   2   4   2      588.04      578.26      9.86 o
   3   4   2       14.32       18.81      2.77 o
   4   4   2       56.19       73.63      9.31 o
   5   4   2        4.53       16.30      6.83 o
   6   4   2      179.19      169.87      8.71 o
  -6   5   2       54.88       52.27      5.54 o
  -5   5   2      133.30      129.08      7.52 o
  -4   5   2      380.83      374.93     10.01 o
  -3   5   2      226.18      236.76      8.32 o
  -2   5   2      223.00      227.79      5.32 o
  -1   5   2       81.35       80.54      2.14 o
   0   5   2      169.77      187.18      3.56 o
   1   5   2       86.97       87.81      3.54 o
   2   5   2      220.24      229.78      5.74 o
   3   5   2      236.05      248.54     11.88 o
   4   5   2      377.03      367.99      9.97 o
   5   5   2      130.98      128.89      7.52 o
   6   5   2       55.19       58.40      5.54 o
  -5   6   2       28.69       29.90      4.55 o
  -4   6   2       53.82       70.27      6.83 o
  -3   6   2      138.86      130.67      4.20 o
  -2   6   2      409.66      399.67      8.13 o
  -1   6   2      600.06      587.02      8.78 o
   0   6   2     1165.74     1141.00     15.56 o
   1   6   2      604.81      583.63      8.73 o
   2   6   2      399.32      389.79      6.46 o
   3   6   2      131.13      125.02      4.20 o
   4   6   2       54.64       67.85      4.23 o
   5   6   2       28.46       33.85      4.75 o
  -4   7   2      263.48      281.13     12.08 o
  -3   7   2      163.15      153.56      4.89 o
  -2   7   2       47.18       47.32      2.05 o
  -1   7   2      239.69      236.92      4.70 o
   0   7   2      226.70      223.48      4.52 o
   1   7   2      238.05      234.53      4.69 o
   2   7   2       47.31       46.33      3.17 o
   3   7   2      163.40      151.28      4.88 o
   4   7   2      271.01      293.21     11.88 o
  -4   8   2       34.42       41.58      5.15 o
  -3   8   2      118.87      118.19      7.13 o
  -2   8   2       44.22       43.44      3.32 o
  -1   8   2       33.77       34.49      1.99 o
   0   8   2       62.37       66.09      2.51 o
   1   8   2       29.49       31.99      1.93 o
   2   8   2       44.88       46.92      4.36 o
   3   8   2      121.86      114.43      7.13 o
   4   8   2       33.12       47.52      5.54 o
  -2   9   2       61.84       71.27      5.54 o
  -1   9   2        1.34        5.35      2.57 o
   0   9   2        8.75       13.26      1.96 o
   1   9   2        1.16        0.99      2.18 o
   2   9   2       62.26       67.51      5.54 o
   1   0   3    14737.83    14133.23    481.59 o
   2   0   3     3133.46     3156.51     40.84 o
   3   0   3      954.62      938.41     23.01 o
   4   0   3       58.47       50.48      1.69 o
   5   0   3      288.75      268.72      4.52 o
   6   0   3        5.47       10.44      2.79 o
  -6   1   3       32.64       39.97      2.90 o
  -5   1   3      219.69      214.08      6.61 o
  -4   1   3      194.99      208.06      3.79 o
  -3   1   3      157.44      160.65      7.20 o
  -2   1   3       10.35       14.06      0.80 o
  -1   1   3    11736.23    10729.28    127.97 o
   0   1   3     3999.46     4095.44     48.36 o
   1   1   3    11682.74    11043.69    122.61 o
   2   1   3       13.97       17.08      0.76 o
   3   1   3      153.57      162.42      3.94 o
   4   1   3      194.93      211.11      3.78 o
   5   1   3      223.73      226.93      5.33 o
   6   1   3       32.62       41.63      2.81 o
  -6   2   3       36.21       37.30      3.96 o
  -5   2   3      186.60      178.30      6.08 o
  -4   2   3        4.25       13.12      2.91 o
  -3   2   3      982.22     1034.70     15.53 o
  -2   2   3     1232.91     1333.99     29.60 o
  -1   2   3      179.95      220.68      3.33 o
   0   2   3     7407.53     8089.90     84.50 o
   1   2   3      177.35      222.33      2.76 o
   2   2   3     1254.97     1367.17     16.51 o
   3   2   3      999.52     1047.25     13.18 o
   4   2   3        3.01       12.42      3.54 o
   5   2   3      187.47      172.66      4.62 o
   6   2   3       38.21       36.54      2.87 o
  -6   3   3       50.39       52.07      4.95 o
  -5   3   3      105.79      106.66      4.79 o
  -4   3   3      306.96      298.60      5.98 o
  -3   3   3       86.98       80.99      2.37 o
  -2   3   3      507.97      583.65     10.06 o
  -1   3   3      374.53      401.24      5.79 o
   0   3   3     2099.25     2127.59     26.62 o
   1   3   3      371.76      409.42      5.76 o
   2   3   3      513.82      596.71      7.22 o
   3   3   3       87.34       83.08      2.97 o
   4   3   3      310.25      308.56      6.38 o
   5   3   3      104.70       99.36      4.52 o
   6   3   3       51.53       65.33      5.15 o
  -6   4   3       14.50       18.81      3.76 o
  -5   4   3       17.80       25.91      6.04 o
  -4   4   3      350.28      327.30      8.77 o
  -3   4   3      358.95      365.72      6.68 o
  -2   4   3      476.95      460.46      8.48 o
  -1   4   3      126.93      135.65      2.69 o
   0   4   3      149.95      136.23      2.71 o
   1   4   3      126.44      141.46      3.43 o
   2   4   3      476.31      466.90      8.43 o
   3   4   3      364.07      370.37      9.21 o
   4   4   3      353.03      320.61      8.65 o
   5   4   3       18.62       31.01      5.05 o
   6   4   3       14.89       17.22      3.76 o
  -6   5   3       35.46       38.61      5.15 o
  -5   5   3       91.54       91.27      6.53 o
  -4   5   3      219.03      214.48      8.41 o
  -3   5   3      507.91      458.86      8.21 o
  -2   5   3      129.72      137.88      6.12 o
  -1   5   3      236.29      245.44      4.33 o
   0   5   3      703.29      717.93     10.11 o
   1   5   3      226.59      243.75      5.32 o
   2   5   3      127.21      136.88      2.93 o
   3   5   3      510.68      471.70     11.07 o
   4   5   3      212.58      218.71      7.07 o
   5   5   3       96.14      100.97      6.34 o
   6   5   3       35.86       36.82      4.75 o
  -5   6   3       37.09       45.14      5.35 o
  -4   6   3      266.23      261.02      8.20 o
  -3   6   3      129.30      128.90      4.25 o
  -2   6   3      305.88      285.45      5.20 o
  -1   6   3       54.55       63.96      2.48 o
   0   6   3      782.00      806.07     11.49 o
   1   6   3       50.96       66.10      3.28 o
   2   6   3      310.41      293.06      6.60 o
   3   6   3      132.29      137.33      4.39 o
   4   6   3      272.97      265.34      8.91 o
   5   6   3       39.92       46.13      5.15 o
  -4   7   3       85.77       96.61      6.73 o
  -3   7   3       86.11       89.93      3.74 o
  -2   7   3      118.30      115.19      3.10 o
  -1   7   3      510.54      516.78      8.19 o
   0   7   3      569.80      555.91      8.69 o
   1   7   3      502.45      504.60      8.09 o
   2   7   3      111.75      113.97      4.01 o
   3   7   3       82.65       79.96      3.61 o
   4   7   3       85.88       90.68      6.53 o
  -4   8   3       14.45       31.48      4.75 o
  -3   8   3       38.74       46.92      4.75 o
  -2   8   3      128.36      134.18      5.44 o
  -1   8   3       19.39       26.26      1.77 o
   0   8   3        3.89       13.05      1.51 o
   1   8   3       17.94       26.95      2.39 o
   2   8   3      128.56      132.65      7.13 o
   3   8   3       41.93       48.70      4.95 o
   4   8   3       14.40       28.51      4.75 o
  -2   9   3      165.52      165.12      8.51 o
  -1   9   3       19.75       20.68      2.23 o
   0   9   3        3.54        3.83      1.61 o
   1   9   3       20.34       26.13      3.76 o
   2   9   3      169.99      167.49      8.51 o
   0   0   4     7403.35     6778.88    154.23 o
   1   0   4      111.04       86.12      2.38 o
   2   0   4     1959.80     2297.99     29.91 o
   3   0   4      294.44      288.08      4.68 o
   4   0   4       45.26       45.21      1.54 o
   5   0   4        5.94       10.67      1.34 o
   6   0   4      192.06      176.07      7.26 o
  -6   1   4       38.85       42.79      2.96 o
  -5   1   4       39.67       49.32      3.22 o
  -4   1   4      166.32      176.06      3.35 o
  -3   1   4      625.77      637.45      9.63 o
  -2   1   4       16.31       16.43      1.19 o
  -1   1   4     4545.76     4454.63     52.73 o
   0   1   4     1444.90     1464.08     15.32 o
   1   1   4     4592.85     4535.57     52.80 o
   2   1   4       14.27       13.92      0.79 o
   3   1   4      609.98      622.45      8.30 o
   4   1   4      168.98      177.32      3.33 o
   5   1   4       36.06       47.02      2.38 o
   6   1   4       40.43       42.73      2.88 o
  -6   2   4       18.45       30.20      3.04 o
  -5   2   4      311.11      294.10      8.31 o
  -4   2   4      722.47      686.25     11.77 o
  -3   2   4      288.28      337.96      8.01 o
  -2   2   4      339.80      311.77     16.95 o
  -1   2   4      608.68      704.19      9.22 o
   0   2   4     5071.19     5508.08     56.77 o
   1   2   4      601.67      708.64      7.06 o
   2   2   4      338.80      341.50      4.97 o
   3   2   4      293.19      337.67      5.02 o
   4   2   4      741.62      687.26     11.44 o
   5   2   4      308.55      302.77      6.52 o
   6   2   4       17.94       26.13      3.56 o
  -6   3   4       49.45       44.74      4.55 o
  -5   3   4      131.92      119.93      4.93 o
  -4   3   4      201.13      198.29      4.50 o
  -3   3   4       46.34       41.10      1.73 o
  -2   3   4      422.68      404.60      7.25 o
  -1   3   4     1156.25     1304.82     16.84 o
   0   3   4      497.81      534.90      7.33 o
   1   3   4     1176.85     1331.68     16.79 o
   2   3   4      409.32      387.26      5.11 o
   3   3   4       43.27       36.96      1.30 o
   4   3   4      198.88      192.76      4.76 o
   5   3   4      131.71      123.37      3.92 o
   6   3   4       53.13       52.27      4.75 o
  -6   4   4        4.36        7.33      2.97 o
  -5   4   4       65.77       65.82      4.03 o
  -4   4   4       61.35       59.39      4.75 o
  -3   4   4      357.24      370.51      6.68 o
  -2   4   4      278.88      281.95      4.69 o
  -1   4   4      847.87      892.63     12.03 o
   0   4   4     2961.80     3126.82     38.89 o
   1   4   4      854.54      896.58     11.97 o
   2   4   4      276.36      278.66      4.55 o
   3   4   4      352.19      352.70      8.84 o
   4   4   4       61.21       68.28      8.81 o
   5   4   4       66.91       68.80      4.16 o
   6   4   4        4.57        5.74      2.97 o
  -6   5   4      120.72      122.55      7.72 o
  -5   5   4       12.99        9.83      2.47 o
  -4   5   4       21.75       34.05      4.16 o
  -3   5   4      117.61      114.47      2.91 o
  -2   5   4      798.29      804.25     11.34 o
  -1   5   4      597.52      596.17      8.62 o
   0   5   4       29.02       38.32      1.53 o
   1   5   4      600.55      596.50     10.51 o
   2   5   4      807.70      808.06     11.22 o
   3   5   4      119.16      121.54     14.55 o
   4   5   4       22.18       26.13      3.76 o
   5   5   4       12.78       17.22      3.56 o
   6   5   4      120.95      129.68      7.72 o
  -5   6   4       56.13       62.56      5.74 o
  -4   6   4      313.43      285.67      8.77 o
  -3   6   4      297.63      290.04      6.86 o
  -2   6   4       33.90       37.33      1.75 o
  -1   6   4      806.09      796.25     11.34 o
   0   6   4      372.03      373.04      6.15 o
   1   6   4      801.81      793.67     13.71 o
   2   6   4       34.60       38.56      4.94 o
   3   6   4      293.01      285.32      8.53 o
   4   6   4      321.27      298.26      8.84 o
   5   6   4       53.94       43.36      4.95 o
  -4   7   4       61.16       56.62      5.54 o
  -3   7   4      341.57      329.22      7.79 o
  -2   7   4      105.16      101.18      2.92 o
  -1   7   4      519.94      520.74      8.35 o
   0   7   4        1.20       14.08      1.98 o
   1   7   4      526.72      524.83      8.35 o
   2   7   4      103.43       97.91      3.67 o
   3   7   4      336.62      320.05      7.70 o
   4   7   4       59.39       57.81      5.54 o
  -4   8   4      172.55      172.64      9.31 o
  -3   8   4       70.75       60.78      5.54 o
  -2   8   4       97.64      105.27      4.79 o
  -1   8   4      215.01      204.65      4.51 o
   0   8   4      686.76      648.90     10.16 o
   1   8   4      216.99      200.38      5.56 o
   2   8   4       97.45      100.97      6.34 o
   3   8   4       71.56       80.18      5.94 o
   4   8   4      176.69      177.00      9.50 o
  -2   9   4       35.17       43.16      4.75 o
  -1   9   4      166.66      164.62      5.24 o
   0   9   4       26.28       30.42      2.59 o
   1   9   4      168.25      173.63      8.12 o
   2   9   4       35.23       42.96      4.75 o
   1   0   5     3054.15     2931.94     58.24 o
   2   0   5      818.63      817.12     11.09 o
   3   0   5        9.40        6.89      0.80 o
   4   0   5      120.23      130.96      2.68 o
   5   0   5       86.16       77.39      2.64 o
   6   0   5        3.89       15.90      3.04 o
  -6   1   5      120.17      123.64      4.54 o
  -5   1   5       19.95       24.69      2.65 o
  -4   1   5      128.01      124.27      2.70 o
  -3   1   5      570.74      590.53      8.96 o
  -2   1   5     1744.27     1844.14     25.48 o
  -1   1   5     1732.92     1730.02     20.32 o
   0   1   5      491.68      405.35      7.84 o
   1   1   5     1719.48     1710.30     33.78 o
   2   1   5     1716.45     1828.25     21.85 o
   3   1   5      552.68      574.55      7.75 o
   4   1   5      132.56      124.82      2.63 o
   5   1   5       17.66       23.07      1.84 o
   6   1   5      121.50      120.91      4.39 o
  -6   2   5      113.30      120.63      5.27 o
  -5   2   5      109.12      114.93      7.23 o
  -4   2   5      112.62      119.60      5.15 o
  -3   2   5       97.25       93.19      5.82 o
  -2   2   5      757.04      780.94     11.65 o
  -1   2   5      164.77      155.67      3.50 o
   0   2   5     4432.33     5033.48     52.13 o
   1   2   5      171.68      161.53      2.75 o
   2   2   5      731.34      775.27     11.43 o
   3   2   5       94.61       90.35      2.26 o
   4   2   5      116.17      123.61      3.55 o
   5   2   5      113.33      116.52      3.73 o
   6   2   5      110.92      103.74      6.14 o
  -6   3   5        4.15       10.40      4.75 o
  -5   3   5       55.05       54.42      3.55 o
  -4   3   5      514.90      506.16     11.97 o
  -3   3   5       61.90       71.64      4.06 o
  -2   3   5      637.43      648.51      9.02 o
  -1   3   5      196.32      227.55      4.52 o
   0   3   5       21.72       20.11      0.94 o
   1   3   5      191.96      215.20      3.46 o
   2   3   5      642.66      653.63      7.85 o
   3   3   5       57.86       68.56      2.44 o
   4   3   5      501.74      490.73      9.05 o
   5   3   5       54.19       55.84      2.78 o
   6   3   5        3.90        4.36      2.77 o
  -6   4   5       12.70       12.27      3.56 o
  -5   4   5      167.75      164.94      6.06 o
  -4   4   5      559.47      542.29     12.60 o
  -3   4   5      739.19      679.41     11.05 o
  -2   4   5      750.61      801.77     11.04 o
  -1   4   5     1051.71     1095.27     14.30 o
   0   4   5      345.36      403.62      6.02 o
   1   4   5     1030.25     1070.78     14.22 o
   2   4   5      748.22      801.41     10.90 o
   3   4   5      722.72      676.49     14.45 o
   4   4   5      551.99      526.56     12.36 o
   5   4   5      164.32      151.70      5.85 o
   6   4   5       12.97       19.40      3.76 o
  -6   5   5       18.88       25.54      4.36 o
  -5   5   5        0.51        0.66      1.83 o
  -4   5   5      533.04      484.93     11.98 o
  -3   5   5       81.07       87.86      3.54 o
  -2   5   5      271.88      266.45      4.78 o
  -1   5   5       86.35       88.90      2.40 o
   0   5   5      677.27      672.84      9.57 o
   1   5   5       85.94       88.31      2.82 o
   2   5   5      274.18      278.65      4.71 o
   3   5   5       80.41       88.07      7.62 o
   4   5   5      520.84      488.24     11.97 o
   5   5   5        0.30        0.79      2.38 o
   6   5   5       19.07       24.35      4.36 o
  -5   6   5       42.52       43.56      5.35 o
  -4   6   5       15.67       27.08      3.27 o
  -3   6   5      286.57      278.06      6.68 o
  -2   6   5      186.83      183.10      3.85 o
  -1   6   5      454.73      452.51      7.17 o
   0   6   5       69.23       68.46      2.25 o
   1   6   5      439.25      446.58      8.73 o
   2   6   5      189.13      186.92      4.94 o
   3   6   5      288.46      279.25      8.00 o
   4   6   5       17.22       26.13      3.76 o
   5   6   5       43.36       47.71      4.95 o
  -4   7   5       33.90       39.00      4.75 o
  -3   7   5       15.68       26.55      2.41 o
  -2   7   5       28.51       30.42      1.84 o
  -1   7   5      787.95      770.51     11.48 o
   0   7   5      359.65      358.62      6.26 o
   1   7   5      793.99      784.10     11.44 o
   2   7   5       26.43       31.90      2.44 o
   3   7   5       17.26       24.92      2.90 o
   4   7   5       33.49       44.74      4.95 o
  -4   8   5       25.23       31.28      4.95 o
  -3   8   5       28.27       39.40      4.75 o
  -2   8   5      181.60      184.29      6.40 o
  -1   8   5       29.16       32.34      1.98 o
   0   8   5      321.57      305.81      5.87 o
   1   8   5       30.97       35.77      2.56 o
   2   8   5      182.16      184.12      8.51 o
   3   8   5       29.51       35.64      4.55 o
   4   8   5       24.86       40.98      5.35 o
  -2   9   5       10.13       10.30      3.17 o
  -1   9   5        8.43       11.39      1.89 o
   0   9   5      194.20      195.09      5.81 o
   1   9   5        6.77       15.05      3.37 o
   2   9   5       10.67       11.68      3.37 o
   0   0   6     3155.32     3177.40     71.27 o
   1   0   6       70.52       95.38      1.66 o
   2   0   6     1059.01     1150.32     18.90 o
   3   0   6      824.46      860.81     13.07 o
   4   0   6      299.29      306.06      5.70 o
   5   0   6      287.98      283.41      6.58 o
   6   0   6        5.96        7.29      2.65 o
  -6   1   6       92.03       91.62      8.81 o
  -5   1   6      165.10      145.40      3.96 o
  -4   1   6      376.27      361.26      6.39 o
  -3   1   6      550.63      580.14      8.88 o
  -2   1   6      804.64      841.08     12.14 o
  -1   1   6      551.76      586.49      7.73 o
   0   1   6     4666.48     4708.47     49.26 o
   1   1   6      563.19      615.67      7.83 o
   2   1   6      797.42      851.68      9.64 o
   3   1   6      549.05      575.39      7.70 o
   4   1   6      387.58      373.04      5.63 o
   5   1   6      161.14      147.96      4.03 o
   6   1   6       93.07       88.70      5.54 o
  -6   2   6       52.91       60.37      3.85 o
  -5   2   6      396.92      382.39     10.06 o
  -4   2   6      494.39      458.21      8.14 o
  -3   2   6     1176.65     1151.46     17.18 o
  -2   2   6      650.67      670.20     10.12 o
  -1   2   6     2511.01     2523.48     31.15 o
   0   2   6     2428.55     2842.03     29.52 o
   1   2   6     2475.97     2522.56     28.91 o
   2   2   6      626.07      658.37      8.51 o
   3   2   6     1186.10     1165.33     14.51 o
   4   2   6      487.12      453.41      8.26 o
   5   2   6      406.73      394.52      7.80 o
   6   2   6       50.45       52.07      4.55 o
  -6   3   6       83.19       85.39      4.56 o
  -5   3   6       83.59       83.44     10.20 o
  -4   3   6      231.95      225.95      5.82 o
  -3   3   6       59.96       68.81      5.94 o
  -2   3   6       50.06       55.88      1.57 o
  -1   3   6      380.61      420.98      6.01 o
   0   3   6      611.01      603.44      8.19 o
   1   3   6      369.98      415.64      5.25 o
   2   3   6       46.61       51.15      1.58 o
   3   3   6       65.81       69.16      2.48 o
   4   3   6      232.01      234.52      5.36 o
   5   3   6       86.93       82.91      3.25 o
   6   3   6       83.15       89.49      5.94 o
  -6   4   6       50.66       55.04      5.35 o
  -5   4   6       71.57       75.90      6.14 o
  -4   4   6      192.95      193.99     20.00 o
  -3   4   6      187.37      197.93      6.00 o
  -2   4   6       13.39       22.05      1.42 o
  -1   4   6      513.42      569.74      8.14 o
   0   4   6     1506.71     1582.50     20.29 o
   1   4   6      512.50      575.95      8.08 o
   2   4   6        9.41       16.40      1.32 o
   3   4   6      186.11      198.76      5.22 o
   4   4   6      194.11      194.39      6.28 o
   5   4   6       69.93       69.99      4.55 o
   6   4   6       51.22       55.63      4.95 o
  -5   5   6       23.25       25.89      4.16 o
  -4   5   6      117.22      114.79      5.10 o
  -3   5   6      371.84      346.22      7.45 o
  -2   5   6      288.71      283.26      4.92 o
  -1   5   6      282.63      271.59      4.71 o
   0   5   6       27.53       31.62      1.45 o
   1   5   6      284.82      273.10      4.66 o
   2   5   6      281.13      284.72      4.82 o
   3   5   6      375.83      353.14      8.98 o
   4   5   6      120.44      132.14     15.44 o
   5   5   6       20.54       23.96      3.76 o
  -5   6   6       21.27       22.17      4.16 o
  -4   6   6       21.37       23.46      2.90 o
  -3   6   6      193.93      181.74      5.12 o
  -2   6   6      375.06      358.00      6.14 o
  -1   6   6      236.81      233.85      4.53 o
   0   6   6      525.97      526.68      8.07 o
   1   6   6      241.48      251.40      5.70 o
   2   6   6      372.48      363.38      9.26 o
   3   6   6      198.44      189.79      5.32 o
   4   6   6       22.48       24.75      3.76 o
   5   6   6       22.14       24.55      3.96 o
  -4   7   6      254.88      247.67     11.09 o
  -3   7   6       42.86       46.30      2.87 o
  -2   7   6      155.07      161.53      3.79 o
  -1   7   6       91.04      102.07      2.90 o
   0   7   6      316.52      332.53      5.95 o
   1   7   6       86.58       94.09      3.33 o
   2   7   6      154.69      163.17      4.94 o
   3   7   6       44.85       48.95      3.52 o
   4   7   6      250.09      247.67     10.69 o
  -3   8   6      162.19      181.55      9.11 o
  -2   8   6       75.50       75.17      4.11 o
  -1   8   6      129.75      122.15      3.44 o
   0   8   6       19.42       30.19      1.95 o
   1   8   6      134.94      130.83      4.31 o
   2   8   6       74.64       70.68      5.35 o
   3   8   6      165.66      177.79      8.71 o
  -2   9   6       12.23       16.63      3.56 o
  -1   9   6        3.62        5.22      1.78 o
   0   9   6      121.96      139.16      4.75 o
   1   9   6        3.89        8.51      2.77 o
   2   9   6       12.29       17.22      3.56 o
   1   0   7       59.47       52.82      1.92 o
   2   0   7       74.29      104.12      2.12 o
   3   0   7      632.14      705.38     10.74 o
   4   0   7        0.65        2.35      1.21 o
   5   0   7      499.01      507.78      9.93 o
   6   0   7        0.57        3.17      1.40 o
  -6   1   7       74.11       78.20      5.54 o
  -5   1   7      106.31      113.40      3.54 o
  -4   1   7      118.89      114.22      3.90 o
  -3   1   7      607.50      576.62      8.85 o
  -2   1   7      626.23      583.57      8.53 o
  -1   1   7      958.06     1036.39     13.58 o
   0   1   7        0.24        3.69      0.56 o
   1   1   7      939.53     1011.27     12.94 o
   2   1   7      633.17      587.88     14.02 o
   3   1   7      598.73      573.00      7.64 o
   4   1   7      117.11      107.00      3.52 o
   5   1   7      108.48      115.81      3.16 o
   6   1   7       78.20       63.75      4.75 o
  -6   2   7       94.91       91.57      4.74 o
  -5   2   7      273.93      255.81      6.34 o
  -4   2   7      552.43      538.78      9.21 o
  -3   2   7     1300.86     1301.81     16.18 o
  -2   2   7      308.47      377.17      6.21 o
  -1   2   7     1707.54     1743.71     22.15 o
   0   2   7        0.14        2.91      0.50 o
   1   2   7     1738.74     1798.46     17.16 o
   2   2   7      306.84      372.50      6.38 o
   3   2   7     1312.07     1318.91     16.27 o
   4   2   7      548.41      523.35      9.31 o
   5   2   7      280.52      278.36      6.12 o
   6   2   7       93.74       92.85      5.94 o
  -6   3   7       95.34       98.09      7.13 o
  -5   3   7      214.62      197.34      6.64 o
  -4   3   7      355.90      359.56     10.10 o
  -3   3   7      269.94      264.12      5.12 o
  -2   3   7      131.73      163.90      3.12 o
  -1   3   7     3840.05     4085.05     50.05 o
   0   3   7     3969.69     4302.85     52.73 o
   1   3   7     3817.30     4066.89     43.86 o
   2   3   7      139.21      179.92      2.85 o
   3   3   7      258.93      253.27      5.34 o
   4   3   7      353.35      345.48      7.08 o
   5   3   7      211.70      203.62      5.27 o
   6   3   7       93.27       93.97      4.27 o
  -6   4   7       17.10       17.03      3.76 o
  -5   4   7       61.60       61.63     10.30 o
  -4   4   7      525.63      523.88     12.83 o
  -3   4   7      403.41      426.60      7.56 o
  -2   4   7      383.62      401.13      6.23 o
  -1   4   7     1137.50     1205.54     15.90 o
   0   4   7     3559.69     3622.81     44.74 o
   1   4   7     1147.45     1225.98     15.82 o
   2   4   7      384.96      415.22      8.40 o
   3   4   7      400.17      400.22      7.75 o
   4   4   7      536.60      520.82      9.70 o
   5   4   7       60.28       59.10      4.85 o
   6   4   7       16.75       22.57      3.96 o
  -5   5   7       92.59       92.19      4.74 o
  -4   5   7       69.08       67.30      3.91 o
  -3   5   7      207.35      200.14      6.17 o
  -2   5   7      210.63      208.26      3.98 o
  -1   5   7      726.94      717.48     10.11 o
   0   5   7      512.79      536.16      7.92 o
   1   5   7      709.45      705.32     10.03 o
   2   5   7      207.83      194.90      4.86 o
   3   5   7      209.05      200.04      6.28 o
   4   5   7       71.93       68.44     10.39 o
   5   5   7       90.91       93.65      6.14 o
  -5   6   7      117.88      130.07      8.12 o
  -4   6   7       47.21       56.37      5.94 o
  -3   6   7      126.36      128.28      3.33 o
  -2   6   7       59.83       60.96      2.21 o
  -1   6   7       22.34       28.11      1.58 o
   0   6   7     1321.31     1310.34     17.56 o
   1   6   7       25.51       31.23      3.01 o
   2   6   7       61.13       62.74      2.81 o
   3   6   7      123.13      135.37      6.34 o
   4   6   7       47.78       49.30      4.75 o
   5   6   7      121.18      135.62      7.72 o
  -4   7   7      105.83      106.91      7.13 o
  -3   7   7      175.61      165.20      5.12 o
  -2   7   7      188.38      189.62      4.12 o
  -1   7   7      188.10      185.94      4.04 o
   0   7   7      228.15      221.33      4.52 o
   1   7   7      187.58      185.87      5.04 o
   2   7   7      184.30      183.78      5.21 o
   3   7   7      172.99      173.43      6.26 o
   4   7   7      107.71      125.92      7.52 o
  -3   8   7      147.80      167.29      8.71 o
  -2   8   7      195.23      186.63      4.82 o
  -1   8   7       41.20       39.69      2.10 o
   0   8   7       71.90       80.76      2.80 o
   1   8   7       42.25       44.48      2.71 o
   2   8   7      194.86      175.41      8.32 o
   3   8   7      149.29      158.58      8.32 o
  -2   9   7       95.76       90.48      6.34 o
  -1   9   7       39.51       42.32      2.93 o
   0   9   7       84.17       89.29      5.35 o
   1   9   7       40.35       40.98      4.55 o
   2   9   7       98.22       91.07      6.14 o
   0   0   8     7512.54     7269.48    163.93 o
   1   0   8     8883.74     7985.67    115.33 o
   2   0   8      238.72      257.40      4.28 o
   3   0   8      907.20      932.29     13.80 o
   4   0   8      386.16      403.61      7.07 o
   5   0   8       13.23       22.13      2.02 o
   6   0   8       34.81       42.10      2.93 o
  -6   1   8      108.92      105.33      6.53 o
  -5   1   8      197.39      194.91      4.78 o
  -4   1   8      365.35      366.11      8.47 o
  -3   1   8      592.13      588.26      8.97 o
  -2   1   8       81.68       84.75      1.74 o
  -1   1   8    11658.96    10994.70    142.32 o
   0   1   8    15871.25    13708.58    292.14 o
   1   1   8    11674.44    10958.02    139.04 o
   2   1   8       86.36       93.37      1.86 o
   3   1   8      578.25      585.72      9.44 o
   4   1   8      362.62      366.94      6.84 o
   5   1   8      193.77      184.48      4.14 o
   6   1   8      110.79      115.42      6.34 o
  -6   2   8       69.08       69.69      5.54 o
  -5   2   8       10.98       14.87      2.75 o
  -4   2   8      469.38      473.48      8.35 o
  -3   2   8      601.38      554.10      9.08 o
  -2   2   8       39.15       57.95      2.04 o
  -1   2   8     3682.64     3661.49     57.34 o
   0   2   8     3212.06     3173.59     32.92 o
   1   2   8     3729.24     3762.99     38.90 o
   2   2   8       42.21       59.61      1.86 o
   3   2   8      605.20      555.27      9.26 o
   4   2   8      455.21      460.05      8.47 o
   5   2   8        9.50       14.66      3.78 o
   6   2   8       68.66       74.84      5.35 o
  -6   3   8       75.50       67.91      5.74 o
  -5   3   8       56.16       51.98      3.47 o
  -4   3   8      195.75      216.44     10.14 o
  -3   3   8      668.35      696.58     11.10 o
  -2   3   8      381.60      370.22      5.55 o
  -1   3   8      522.26      523.98      7.28 o
   0   3   8     1705.90     1999.32     25.00 o
   1   3   8      521.31      524.10      6.35 o
   2   3   8      361.80      363.62      7.92 o
   3   3   8      666.57      683.65     11.28 o
   4   3   8      197.26      205.60      5.01 o
   5   3   8       52.68       53.99      2.71 o
   6   3   8       77.81       77.01      5.74 o
  -6   4   8        4.86        7.33      3.17 o
  -5   4   8      196.97      185.11      6.56 o
  -4   4   8       25.56       25.24      5.35 o
  -3   4   8     1487.71     1405.82     20.78 o
  -2   4   8      457.60      452.70      6.89 o
  -1   4   8      440.35      434.77      6.39 o
   0   4   8        0.01        7.97      1.20 o
   1   4   8      421.27      419.22      6.30 o
   2   4   8      449.90      463.87      5.99 o
   3   4   8     1462.99     1365.67     21.02 o
   4   4   8       25.35       22.66      2.31 o
   5   4   8      191.95      182.21      5.76 o
   6   4   8        5.37       11.28      3.37 o
  -5   5   8       20.98       17.29      3.56 o
  -4   5   8       18.85       20.19      3.56 o
  -3   5   8      153.34      150.58      3.46 o
  -2   5   8      404.05      396.33      6.31 o
  -1   5   8      720.98      716.49     10.23 o
   0   5   8      585.09      595.71      8.63 o
   1   5   8      719.38      730.40     10.18 o
   2   5   8      392.97      388.38      7.80 o
   3   5   8      159.60      158.06      5.41 o
   4   5   8       18.85       27.77      5.05 o
   5   5   8       19.74       23.76      3.76 o
  -5   6   8       73.74       83.15      6.53 o
  -4   6   8      162.45      161.40      6.22 o
  -3   6   8      192.95      176.49      3.96 o
  -2   6   8      260.41      236.62      4.57 o
  -1   6   8      474.11      454.28      7.30 o
   0   6   8        0.04        6.86      1.97 o
   1   6   8      487.17      464.71      7.25 o
   2   6   8      267.46      233.49      8.51 o
   3   6   8      184.62      174.70      6.08 o
   4   6   8      162.97      153.24      7.72 o
   5   6   8       72.64       75.03      5.74 o
  -4   7   8       81.31       77.81      6.14 o
  -3   7   8      207.61      186.72      5.43 o
  -2   7   8       97.30       94.11      2.84 o
  -1   7   8      188.84      192.75      4.21 o
   0   7   8      477.99      463.91      7.60 o
   1   7   8      183.77      190.44      5.13 o
   2   7   8       93.89       95.74      3.66 o
   3   7   8      208.06      191.45      8.71 o
   4   7   8       84.63       91.27      6.14 o
  -3   8   8       15.70       21.58      3.96 o
  -2   8   8        8.46       11.60      1.61 o
  -1   8   8       49.62       52.20      2.55 o
   0   8   8      975.89      945.17     13.81 o
   1   8   8       48.39       44.45      3.18 o
   2   8   8        8.23       12.67      3.17 o
   3   8   8       15.85       27.12      4.16 o
  -2   9   8        9.47        9.90      3.17 o
  -1   9   8       52.44       57.99      5.74 o
   0   9   8       20.95       25.14      3.56 o
   1   9   8       51.83       65.14      5.15 o
   2   9   8        9.03        7.92      2.97 o
   1   0   9      916.92      859.39     12.21 o
   2   0   9     2044.20     1917.10     26.61 o
   3   0   9      595.21      709.70     10.76 o
   4   0   9        0.28        3.02      1.20 o
   5   0   9       31.84       40.84      2.45 o
   6   0   9      196.77      194.66      6.01 o
  -6   1   9       29.27       24.55      3.76 o
  -5   1   9      136.20      143.04      4.03 o
  -4   1   9      139.54      138.78      4.42 o
  -3   1   9      347.13      323.52      5.26 o
  -2   1   9      360.39      342.75      5.27 o
  -1   1   9      861.69      841.79     15.57 o
   0   1   9    20918.97    18877.69    377.16 o
   1   1   9      828.91      780.71      9.41 o
   2   1   9      355.88      340.96      4.53 o
   3   1   9      341.37      310.66      5.74 o
   4   1   9      142.63      140.31      3.67 o
   5   1   9      143.93      143.66      4.42 o
   6   1   9       30.09       35.44      3.96 o
  -6   2   9       50.49       53.45      4.95 o
  -5   2   9       42.58       49.61      2.47 o
  -4   2   9        1.30        6.47      1.32 o
  -3   2   9      540.23      519.86     14.06 o
  -2   2   9      952.84      912.67     17.31 o
  -1   2   9     3760.17     3844.12     80.38 o
   0   2   9      329.96      334.61      4.60 o
   1   2   9     3755.72     3885.01     40.90 o
   2   2   9      941.76      953.77     16.46 o
   3   2   9      528.55      501.13      8.61 o
   4   2   9        1.48        9.93      2.11 o
   5   2   9       43.97       42.33      2.38 o
   6   2   9       52.73       61.57      4.95 o
  -6   3   9       31.36       36.43      4.55 o
  -5   3   9       33.52       35.19      5.44 o
  -4   3   9     1251.98     1204.33     19.83 o
  -3   3   9      140.48      143.44      6.93 o
  -2   3   9      286.70      301.36      5.14 o
  -1   3   9      544.66      612.58      8.49 o
   0   3   9     1896.69     1886.85     20.71 o
   1   3   9      546.00      630.08      8.92 o
   2   3   9      284.58      300.71      5.57 o
   3   3   9      140.39      134.09      3.60 o
   4   3   9     1257.58     1194.21     18.68 o
   5   3   9       31.98       36.48      2.40 o
   6   3   9       31.63       38.01      4.55 o
  -6   4   9        1.18        4.55      2.97 o
  -5   4   9       56.26       65.06      3.97 o
  -4   4   9       47.25       46.59      3.44 o
  -3   4   9     1300.18     1222.44     22.14 o
  -2   4   9       71.12       77.14      2.09 o
  -1   4   9      928.79      990.47     13.11 o
   0   4   9      630.88      643.33      8.94 o
   1   4   9      901.10      968.48     16.53 o
   2   4   9       71.18       80.31      2.67 o
   3   4   9     1315.11     1253.72     23.26 o
   4   4   9       48.34       44.58      2.41 o
   5   4   9       60.00       72.65      3.22 o
   6   4   9        1.20       -0.99      2.38 o
  -5   5   9       31.46       33.31      3.38 o
  -4   5   9      468.48      447.70     14.55 o
  -3   5   9      227.72      223.46      4.45 o
  -2   5   9       13.78       17.35      1.34 o
  -1   5   9      352.17      343.90      5.63 o
   0   5   9      851.06      766.56     10.74 o
   1   5   9      354.54      349.67      5.62 o
   2   5   9       13.63       17.78      2.53 o
   3   5   9      230.28      234.97      6.75 o
   4   5   9      454.29      443.75     12.47 o
   5   5   9       32.67       28.31      3.96 o
  -5   6   9       72.82       80.97      6.34 o
  -4   6   9       34.95       38.31      5.94 o
  -3   6   9      195.73      196.69      4.27 o
  -2   6   9      181.56      187.57      4.85 o
  -1   6   9       78.48       83.61      2.46 o
   0   6   9        0.46        5.28      1.05 o
   1   6   9       74.56       82.24      2.39 o
   2   6   9      191.60      193.33      5.04 o
   3   6   9      191.98      198.98     11.28 o
   4   6   9       34.55       33.26      4.16 o
   5   6   9       71.76       76.42      5.94 o
  -4   7   9       29.34       36.03      4.75 o
  -3   7   9        6.36       10.64      1.92 o
  -2   7   9        8.31       12.36      1.43 o
  -1   7   9      331.26      321.45      5.86 o
   0   7   9        6.58       10.22      1.33 o
   1   7   9      333.89      325.50      7.22 o
   2   7   9        8.88       12.13      1.89 o
   3   7   9        7.25        8.51      2.97 o
   4   7   9       27.37       28.51      4.16 o
  -3   8   9       12.32       17.22      3.76 o
  -2   8   9       20.26       21.27      1.94 o
  -1   8   9       11.30       12.72      2.02 o
   0   8   9        1.49       10.38      1.45 o
   1   8   9       10.68       11.87      2.38 o
   2   8   9       24.75       27.12      3.96 o
   3   8   9       12.40       13.46      3.37 o
  -2   9   9        5.24        9.11      3.17 o
  -1   9   9       37.69       40.50      4.36 o
   0   9   9       39.00       37.42      3.96 o
   1   9   9       37.10       37.22      4.16 o
   2   9   9        4.91        2.97      2.77 o
   0   0  10     3253.35     3282.93     73.06 o
   1   0  10     2646.01     2822.50     44.66 o
   2   0  10      307.33      324.13      5.16 o
   3   0  10     1566.44     1578.27     22.43 o
   4   0  10      448.20      446.74      7.60 o
   5   0  10      565.40      542.51     10.56 o
   6   0  10       27.56       31.76      2.73 o
  -6   1  10        2.76        3.76      2.38 o
  -5   1  10      244.09      232.90      6.56 o
  -4   1  10      553.03      543.96     11.46 o
  -3   1  10      717.57      765.39     11.38 o
  -2   1  10       32.38       56.30      1.94 o
  -1   1  10      867.03      846.06      9.78 o
   0   1  10     2740.31     2616.57     29.32 o
   1   1  10      854.08      844.59      9.88 o
   2   1  10       32.56       57.69      1.53 o
   3   1  10      716.54      769.54     14.65 o
   4   1  10      550.21      534.10      9.86 o
   5   1  10      245.48      233.01      5.91 o
   6   1  10        2.72        3.96      2.38 o
  -6   2  10       49.66       53.85      4.95 o
  -5   2  10      184.29      179.80      5.78 o
  -4   2  10      549.76      554.85     11.04 o
  -3   2  10       25.30       24.95      2.18 o
  -2   2  10      836.35      804.62     15.12 o
  -1   2  10      864.40      863.10     17.43 o
   0   2  10      384.11      469.96      6.94 o
   1   2  10      890.36      899.35      8.81 o
   2   2  10      814.59      811.73     10.87 o
   3   2  10       22.40       22.65      3.06 o
   4   2  10      556.26      560.20     12.53 o
   5   2  10      184.33      178.87      4.70 o
   6   2  10       50.19       58.60      4.95 o
  -6   3  10        1.17       -0.59      2.57 o
  -5   3  10       90.86       82.86      4.19 o
  -4   3  10      523.90      524.03      9.44 o
  -3   3  10      642.55      664.59     10.73 o
  -2   3  10      335.54      335.35      5.17 o
  -1   3  10      988.78      963.48     12.71 o
   0   3  10       46.50       58.73      1.30 o
   1   3  10      982.20      969.89     12.53 o
   2   3  10      325.03      326.68      6.01 o
   3   3  10      633.00      658.00     10.95 o
   4   3  10      532.60      544.64      9.68 o
   5   3  10       89.32       91.36      4.04 o
   6   3  10        0.86        0.99      2.38 o
  -6   4  10      100.68      107.70      7.33 o
  -5   4  10       76.71       80.74      5.05 o
  -4   4  10       67.69       75.15      7.17 o
  -3   4  10      162.46      173.03      4.16 o
  -2   4  10      234.67      228.95      4.03 o
  -1   4  10       53.87       72.21      1.89 o
   0   4  10      357.03      401.39      6.05 o
   1   4  10       57.54       73.54      1.66 o
   2   4  10      225.45      220.39      4.20 o
   3   4  10      166.66      180.41      9.48 o
   4   4  10       67.40       69.67      3.27 o
   5   4  10       76.43       75.87      5.05 o
   6   4  10       96.89       93.45      6.14 o
  -5   5  10       52.83       51.99      3.77 o
  -4   5  10       34.03       50.12      3.55 o
  -3   5  10       25.61       36.50      1.77 o
  -2   5  10      402.53      372.42      6.05 o
  -1   5  10      464.11      435.41      6.88 o
   0   5  10        2.26        8.24      1.67 o
   1   5  10      474.74      456.79      6.85 o
   2   5  10      387.34      359.06      7.42 o
   3   5  10       27.93       35.32      5.05 o
   4   5  10       34.15       57.01     11.28 o
   5   5  10       56.17       56.42      4.75 o
  -5   6  10      124.71      117.80      7.72 o
  -4   6  10       84.10       90.97      4.68 o
  -3   6  10      166.17      175.90      4.46 o
  -2   6  10      104.67      101.63      2.75 o
  -1   6  10      313.02      283.87      5.92 o
   0   6  10      971.81      942.77     13.15 o
   1   6  10      318.74      286.23      5.05 o
   2   6  10      102.34      101.43      3.55 o
   3   6  10      166.85      175.38      6.04 o
   4   6  10       87.47       82.36      5.54 o
   5   6  10      121.69      120.77      7.13 o
  -4   7  10      105.61       97.41      6.93 o
  -3   7  10       64.02       66.84      3.26 o
  -2   7  10      239.71      227.56      4.74 o
  -1   7  10       35.54       40.24      1.97 o
   0   7  10       60.00       68.56      2.44 o
   1   7  10       38.89       44.26      2.56 o
   2   7  10      236.50      222.45      5.94 o
   3   7  10       67.16       72.07      5.15 o
   4   7  10      108.72       98.40      6.53 o
  -3   8  10       53.81       52.86      5.15 o
  -2   8  10       52.49       47.57      2.55 o
  -1   8  10      178.33      182.80      4.77 o
   0   8  10        6.52       10.87      1.50 o
   1   8  10      178.46      185.29      6.33 o
   2   8  10       52.14       51.67      4.55 o
   3   8  10       52.77       50.49      4.95 o
  -2   9  10       87.03       97.21      6.53 o
  -1   9  10        5.52        8.83      1.89 o
   0   9  10        0.80        3.37      2.38 o
   1   9  10        4.71        5.74      2.77 o
   2   9  10       85.72       95.82      6.34 o
   1   0  11     4391.55     3847.45     60.76 o
   2   0  11      637.92      593.05      8.73 o
   3   0  11      115.89      100.16      2.39 o
   4   0  11       28.93       37.35      1.90 o
   5   0  11       78.57       89.65      3.46 o
   6   0  11       18.67       24.35      3.37 o
  -6   1  11      151.64      150.86      7.92 o
  -5   1  11       47.93       42.76      2.90 o
  -4   1  11      156.39      154.04      4.70 o
  -3   1  11       88.87       98.65      4.03 o
  -2   1  11     1685.52     1540.59     32.86 o
  -1   1  11     1540.03     1611.37     20.01 o
   0   1  11       13.69       27.40      0.68 o
   1   1  11     1534.83     1603.63     18.34 o
   2   1  11     1720.33     1636.53     18.53 o
   3   1  11       91.33      103.95      2.73 o
   4   1  11      155.22      150.92      3.91 o
   5   1  11       48.33       48.76      5.64 o
   6   1  11      155.00      159.97      7.72 o
  -6   2  11       23.14       26.53      3.96 o
  -5   2  11      211.66      212.06      5.17 o
  -4   2  11      612.91      598.12     14.89 o
  -3   2  11      649.86      645.45     12.93 o
  -2   2  11      375.55      398.67     13.46 o
  -1   2  11     2468.42     2562.89     43.01 o
   0   2  11     8064.10     7813.84     80.56 o
   1   2  11     2429.89     2526.73     24.05 o
   2   2  11      375.73      412.99      5.98 o
   3   2  11      656.09      667.83     10.72 o
   4   2  11      613.71      598.49     10.30 o
   5   2  11      209.18      210.80      5.20 o
   6   2  11       22.64       23.96      3.76 o
  -6   3  11       18.00       21.78      3.96 o
  -5   3  11       27.42       30.17      2.93 o
  -4   3  11      185.76      195.33      4.69 o
  -3   3  11     1248.00     1254.26     23.93 o
  -2   3  11      782.54      747.95     10.52 o
  -1   3  11      613.10      587.00      8.10 o
   0   3  11        8.66       15.55      0.73 o
   1   3  11      604.72      587.06      7.06 o
   2   3  11      800.31      780.97     11.90 o
   3   3  11     1232.21     1235.44     18.82 o
   4   3  11      186.61      189.82      4.78 o
   5   3  11       29.83       28.75      2.25 o
   6   3  11       18.90       27.32      3.96 o
  -6   4  11       20.53       32.27      4.75 o
  -5   4  11       96.98       85.54      4.47 o
  -4   4  11      476.10      441.88      9.66 o
  -3   4  11       79.60       88.27      2.82 o
  -2   4  11       80.78       85.82      2.21 o
  -1   4  11      123.38      128.73      2.67 o
   0   4  11     1506.24     1485.01     19.15 o
   1   4  11      122.83      128.76      2.30 o
   2   4  11       80.15       83.64      2.35 o
   3   4  11       80.62       86.24      3.01 o
   4   4  11      460.34      420.00      9.91 o
   5   4  11       97.53       92.22      5.74 o
   6   4  11       20.29       30.89      4.16 o
  -5   5  11       44.15       47.52      3.69 o
  -4   5  11      126.63      131.87      5.31 o
  -3   5  11      149.52      142.16      3.38 o
  -2   5  11      315.52      299.69      5.23 o
  -1   5  11      867.09      852.02     11.89 o
   0   5  11      267.33      242.25      4.29 o
   1   5  11      867.38      858.98     11.80 o
   2   5  11      318.80      304.51      6.52 o
   3   5  11      147.95      146.14      5.25 o
   4   5  11      126.55      128.78      6.63 o
   5   5  11       47.20       43.75      4.16 o
  -5   6  11       70.69       65.93      6.14 o
  -4   6  11       82.70       75.36      6.53 o
  -3   6  11       79.44       80.02      2.61 o
  -2   6  11       66.29       58.81      2.12 o
  -1   6  11      686.84      667.53      9.81 o
   0   6  11      100.76      120.87      3.06 o
   1   6  11      669.85      652.25      9.66 o
   2   6  11       66.41       57.33      2.74 o
   3   6  11       77.36       76.73      4.04 o
   4   6  11       88.39       78.20      5.35 o
   5   6  11       71.61       75.83      5.94 o
  -4   7  11       43.14       38.21      4.95 o
  -3   7  11        2.38        2.08      1.59 o
  -2   7  11      277.41      278.42      5.40 o
  -1   7  11       33.14       35.86      1.91 o
   0   7  11       16.00       24.22      1.78 o
   1   7  11       31.26       35.84      2.39 o
   2   7  11      274.61      281.06      6.81 o
   3   7  11        2.04        3.37      2.57 o
   4   7  11       42.38       44.55      4.55 o
  -3   8  11       63.18       67.71      5.54 o
  -2   8  11       65.40       66.40      2.90 o
  -1   8  11      291.05      275.24      6.13 o
   0   8  11        1.15        5.55      1.40 o
   1   8  11      285.29      273.05      8.04 o
   2   8  11       65.45       62.36      4.95 o
   3   8  11       64.50       69.10      5.74 o
  -2   9  11      145.02      150.47      8.12 o
  -1   9  11       44.31       45.81      3.01 o
   0   9  11       11.66       14.45      3.17 o
   1   9  11       43.60       51.48      4.75 o
   2   9  11      146.87      156.60      8.12 o
   0   0  12      208.23      158.98      4.36 o
   1   0  12     6203.99     6234.27     97.93 o
   2   0  12       66.11       77.04      4.44 o
   3   0  12       30.30       29.13      1.22 o
   4   0  12      619.27      607.33     12.77 o
   5   0  12       40.93       48.36      3.22 o
   6   0  12        2.02        7.92      2.57 o
  -6   1  12       23.32       34.53      2.85 o
  -5   1  12        5.09       10.30      2.38 o
  -4   1  12      371.06      367.45      8.45 o
  -3   1  12      729.39      684.18     10.16 o
  -2   1  12      345.26      326.69      5.19 o
  -1   1  12     4466.55     4302.15     53.27 o
   0   1  12        5.44        2.62      0.34 o
   1   1  12     4447.38     4322.31     48.43 o
   2   1  12      342.12      340.01      4.66 o
   3   1  12      720.37      683.75     10.73 o
   4   1  12      381.54      360.57      6.81 o
   5   1  12        5.69       10.50      2.09 o
   6   1  12       24.37       33.66      3.96 o
  -6   2  12       27.12       28.31      4.16 o
  -5   2  12       86.68       87.83      3.22 o
  -4   2  12       11.73       18.66      3.07 o
  -3   2  12      286.51      301.81      6.99 o
  -2   2  12        8.94       11.48      1.78 o
  -1   2  12     1253.61     1254.85     16.01 o
   0   2  12     1446.30     1367.10     15.76 o
   1   2  12     1270.40     1293.98     13.25 o
   2   2  12        6.96        8.45      1.34 o
   3   2  12      297.20      311.70      5.88 o
   4   2  12        9.69       17.38      3.44 o
   5   2  12       89.41       91.93      3.30 o
   6   2  12       25.60       29.10      3.76 o
  -6   3  12       32.96       31.87      4.55 o
  -5   3  12       20.46       24.59      2.04 o
  -4   3  12      252.81      248.93      6.04 o
  -3   3  12      382.66      351.25      7.15 o
  -2   3  12      837.50      806.28     10.95 o
  -1   3  12      514.97      514.95      7.38 o
   0   3  12      199.36      201.99      3.29 o
   1   3  12      518.66      533.56      6.45 o
   2   3  12      826.81      799.30     12.48 o
   3   3  12      387.03      353.16      6.75 o
   4   3  12      256.34      236.73      5.51 o
   5   3  12       21.08       27.61      2.21 o
   6   3  12       34.39       30.69      4.16 o
  -6   4  12       78.62       70.48      6.14 o
  -5   4  12       29.54       47.86      3.76 o
  -4   4  12      167.73      164.02      4.37 o
  -3   4  12      116.30      112.15      7.86 o
  -2   4  12      728.54      725.32     10.24 o
  -1   4  12      839.06      818.01     11.34 o
   0   4  12      141.52      150.71      2.96 o
   1   4  12      854.31      839.88      9.89 o
   2   4  12      740.84      725.33     10.43 o
   3   4  12      121.35      110.74      3.38 o
   4   4  12      166.39      163.20      4.54 o
   5   4  12       30.69       37.37      2.85 o
   6   4  12       82.58       81.77      6.14 o
  -5   5  12      124.28      114.06      5.31 o
  -4   5  12       56.20       62.19      5.89 o
  -3   5  12       31.14       35.33      1.99 o
  -2   5  12      302.85      286.88      4.99 o
  -1   5  12      495.86      460.02     10.49 o
   0   5  12       88.88      103.59      2.69 o
   1   5  12      497.34      465.84      7.03 o
   2   5  12      291.80      275.80      6.14 o
   3   5  12       29.81       30.81      2.16 o
   4   5  12       57.57       57.83      2.90 o
   5   5  12      122.44      120.37      6.73 o
  -5   6  12        6.42        8.32      3.56 o
  -4   6  12      110.93      107.13      5.03 o
  -3   6  12      357.57      333.97      6.10 o
  -2   6  12      342.15      336.10      5.91 o
  -1   6  12       26.42       43.74      2.74 o
   0   6  12     1656.74     1583.62     20.94 o
   1   6  12       29.64       46.89      2.45 o
   2   6  12      347.19      338.48      7.34 o
   3   6  12      353.83      330.36      9.03 o
   4   6  12      113.05      108.69      6.53 o
   5   6  12        5.93        9.70      3.17 o
  -4   7  12       26.90       39.60      4.95 o
  -3   7  12       19.59       19.76      2.06 o
  -2   7  12       97.69      100.53      3.01 o
  -1   7  12      196.69      197.04      4.26 o
   0   7  12     1081.51     1025.19     14.50 o
   1   7  12      196.62      196.20      5.27 o
   2   7  12       94.64      104.72      3.87 o
   3   7  12       21.93       17.03      3.37 o
   4   7  12       28.24       36.63      4.55 o
  -3   8  12       85.41       85.73      6.53 o
  -2   8  12       48.77       50.37      2.58 o
  -1   8  12       49.42       51.71      3.26 o
   0   8  12      182.66      177.02      4.59 o
   1   8  12       51.67       57.40      3.61 o
   2   8  12       48.64       48.51      4.55 o
   3   8  12       85.45       96.02      6.34 o
  -2   9  12       17.81       23.56      4.16 o
  -1   9  12       34.31       40.33      3.01 o
   0   9  12      367.43      335.18     12.08 o
   1   9  12       32.09       41.58      4.55 o
   2   9  12       17.40       27.92      4.16 o
   1   0  13      147.81      149.19      3.04 o
   2   0  13      657.85      719.66     10.47 o
   3   0  13       35.53       36.55      1.39 o
   4   0  13      151.70      172.04      5.16 o
   5   0  13        0.46        2.95      1.68 o
   6   0  13      275.74      276.78     10.69 o
  -6   1  13        9.56       11.63      2.09 o
  -5   1  13       95.45      101.37      5.54 o
  -4   1  13       90.18      100.58      3.69 o
  -3   1  13      419.27      419.26      6.53 o
  -2   1  13     1537.40     1602.62     28.41 o
  -1   1  13     2756.88     2812.83     42.49 o
   0   1  13     1678.54     1653.05     36.91 o
   1   1  13     2726.34     2816.69     31.81 o
   2   1  13     1533.57     1623.50     18.63 o
   3   1  13      416.11      414.22      7.12 o
   4   1  13       94.17       95.62      2.66 o
   5   1  13       90.65       94.61      4.46 o
   6   1  13        9.80       12.08      2.97 o
  -6   2  13       16.71       20.59      3.76 o
  -5   2  13       26.80       33.78      4.85 o
  -4   2  13      226.02      235.88     13.96 o
  -3   2  13      762.26      724.39     14.11 o
  -2   2  13     1619.01     1582.87     28.72 o
  -1   2  13      420.46      474.52      8.40 o
   0   2  13     1691.06     1769.99     27.77 o
   1   2  13      410.50      477.00      6.60 o
   2   2  13     1591.67     1612.03     20.47 o
   3   2  13      764.03      725.71     13.46 o
   4   2  13      226.74      222.61      5.08 o
   5   2  13       28.58       33.34      2.22 o
   6   2  13       18.18       20.59      3.56 o
  -6   3  13        5.98        5.15      2.77 o
  -5   3  13        5.71        8.61      1.79 o
  -4   3  13      476.23      468.01      8.56 o
  -3   3  13      521.90      501.68      8.71 o
  -2   3  13      137.55      149.51      2.91 o
  -1   3  13      336.03      339.55      5.21 o
   0   3  13     1062.85     1055.10     13.67 o
   1   3  13      340.08      346.45      4.51 o
   2   3  13      136.61      151.37      3.52 o
   3   3  13      527.97      516.02      9.59 o
   4   3  13      475.49      462.83      8.71 o
   5   3  13        5.50        7.07      1.50 o
   6   3  13        5.68        7.72      2.97 o
  -6   4  13       11.14       11.88      3.76 o
  -5   4  13      185.73      167.29      8.91 o
  -4   4  13      112.30      112.75      3.90 o
  -3   4  13      609.46      573.37      9.73 o
  -2   4  13      365.80      367.62      5.89 o
  -1   4  13      223.09      225.56      4.05 o
   0   4  13      152.59      153.27      3.01 o
   1   4  13      234.78      240.64      3.53 o
   2   4  13      366.21      370.46      6.11 o
   3   4  13      594.65      550.82      9.86 o
   4   4  13      110.35      101.57      3.60 o
   5   4  13      181.55      171.25      5.72 o
   6   4  13       11.23       11.28      3.37 o
  -5   5  13       20.60       18.81      3.96 o
  -4   5  13      272.94      270.72      6.12 o
  -3   5  13       92.61       84.33      2.91 o
  -2   5  13       46.74       49.17      2.04 o
  -1   5  13       48.16       52.89      1.88 o
   0   5  13      822.51      729.85     10.32 o
   1   5  13       50.41       52.81      1.77 o
   2   5  13       46.46       47.14      2.55 o
   3   5  13       93.56       82.49      3.06 o
   4   5  13      275.73      273.19      6.43 o
   5   5  13       19.83       22.37      3.56 o
  -5   6  13       63.88       64.54      6.14 o
  -4   6  13       41.89       39.98      3.43 o
  -3   6  13      105.98      121.50      3.26 o
  -2   6  13       34.53       39.02      1.85 o
  -1   6  13     1409.58     1327.78     17.92 o
   0   6  13       60.77       69.42      2.28 o
   1   6  13     1392.18     1324.04     21.58 o
   2   6  13       39.02       44.49      3.56 o
   3   6  13      101.69      115.64      4.80 o
   4   6  13       41.88       40.98      4.55 o
   5   6  13       65.21       64.54      5.54 o
  -4   7  13       65.78       78.00      6.53 o
  -3   7  13      127.69      128.28      4.03 o
  -2   7  13      102.63      102.49      2.98 o
  -1   7  13      293.34      292.73      5.49 o
   0   7  13        0.02       11.35      1.72 o
   1   7  13      294.80      286.82      6.73 o
   2   7  13      101.51       98.62      3.76 o
   3   7  13      132.84      128.69      7.13 o
   4   7  13       67.47       79.59      5.74 o
  -3   8  13        8.21       11.28      3.37 o
  -2   8  13      292.61      279.44      6.36 o
  -1   8  13       60.95       61.27      2.78 o
   0   8  13       43.60       42.00      3.04 o
   1   8  13       60.48       58.35      4.26 o
   2   8  13      290.56      280.94     11.09 o
   3   8  13        8.13       16.04      3.56 o
  -2   9  13        9.85       12.87      3.37 o
  -1   9  13      224.17      223.71      8.02 o
   0   9  13       44.00       62.17      4.95 o
   1   9  13      228.87      231.64      9.70 o
   2   9  13        9.79       13.66      3.37 o
   0   0  14      562.70      577.51     13.86 o
   1   0  14     1824.61     1827.27     29.33 o
   2   0  14      325.48      343.92      5.43 o
   3   0  14       25.06       48.16      1.93 o
   4   0  14      112.71      115.08      4.05 o
   5   0  14      462.87      423.94     10.70 o
   6   0  14        4.80        9.50      2.77 o
  -6   1  14       51.45       53.67      7.72 o
  -5   1  14      331.35      315.78     10.69 o
  -4   1  14     1010.91      977.29     19.19 o
  -3   1  14       81.90       94.73      3.15 o
  -2   1  14      526.11      541.61     10.86 o
  -1   1  14      527.28      521.87     11.67 o
   0   1  14      252.80      239.13      3.12 o
   1   1  14      507.78      514.18      7.00 o
   2   1  14      519.09      538.67      6.74 o
   3   1  14       87.50       96.85      2.86 o
   4   1  14     1027.07      993.10     13.70 o
   5   1  14      330.58      304.94      8.80 o
   6   1  14       51.17       48.11      4.36 o
  -6   2  14        2.39        4.55      2.77 o
  -5   2  14       19.10       20.37      2.23 o
  -4   2  14      636.01      599.52     12.63 o
  -3   2  14      189.41      183.43      8.81 o
  -2   2  14     1088.07     1107.46     20.67 o
  -1   2  14      280.57      267.08      4.75 o
   0   2  14      252.09      243.80      3.36 o
   1   2  14      277.68      264.13      4.07 o
   2   2  14     1071.07     1141.56     14.79 o
   3   2  14      188.84      182.59      4.06 o
   4   2  14      625.67      605.64     10.38 o
   5   2  14       21.04       23.15      3.37 o
   6   2  14        2.69        2.38      2.57 o
  -6   3  14       38.50       44.15      5.35 o
  -5   3  14        0.13        1.10      1.38 o
  -4   3  14      237.50      221.85      5.09 o
  -3   3  14       44.02       52.34      3.76 o
  -2   3  14       51.63       55.01      1.61 o
  -1   3  14      125.17      126.00      2.47 o
   0   3  14        0.01        2.11      0.51 o
   1   3  14      119.98      115.52      2.08 o
   2   3  14       45.47       43.94      1.96 o
   3   3  14       47.30       55.40      4.00 o
   4   3  14      237.31      228.63      5.35 o
   5   3  14        0.06        1.94      1.34 o
   6   3  14       35.96       43.56      4.95 o
  -6   4  14       26.67       30.29      4.95 o
  -5   4  14       80.31       71.87      5.94 o
  -4   4  14      203.70      198.91      4.90 o
  -3   4  14      321.66      298.90      6.03 o
  -2   4  14      215.82      219.43      4.06 o
  -1   4  14      509.18      533.25      7.69 o
   0   4  14      140.25      155.68      5.45 o
   1   4  14      491.16      523.11      6.65 o
   2   4  14      222.42      229.67      4.85 o
   3   4  14      310.65      289.13      6.12 o
   4   4  14      203.17      194.36      5.07 o
   5   4  14       81.44       84.35      5.74 o
   6   4  14       28.85       26.93      4.36 o
  -5   5  14       19.19       21.38      4.16 o
  -4   5  14       15.05       22.55      1.99 o
  -3   5  14       74.41       70.78      2.73 o
  -2   5  14      644.33      599.43      8.99 o
  -1   5  14       45.31       48.42      2.73 o
   0   5  14      312.11      272.94      4.72 o
   1   5  14       48.83       53.05      1.84 o
   2   5  14      649.12      595.23      9.19 o
   3   5  14       71.94       68.28      2.82 o
   4   5  14       14.53       20.66      2.40 o
   5   5  14       19.82       26.87      2.79 o
  -5   6  14       10.74        9.11      3.37 o
  -4   6  14       21.65       40.57      4.06 o
  -3   6  14      310.71      303.42      6.58 o
  -2   6  14       19.30       21.29      1.50 o
  -1   6  14      354.92      349.00      6.02 o
   0   6  14        5.35       10.77      1.19 o
   1   6  14      355.52      353.15      7.34 o
   2   6  14       18.05       17.99      1.89 o
   3   6  14      313.49      315.56     10.69 o
   4   6  14       19.83       24.15      3.56 o
   5   6  14       10.34       10.49      3.17 o
  -4   7  14       68.18       69.49      5.94 o
  -3   7  14      214.88      203.33      5.20 o
  -2   7  14       57.92       67.64      2.72 o
  -1   7  14      139.07      141.43      3.52 o
   0   7  14       66.90       82.26      2.68 o
   1   7  14      136.00      139.66      4.34 o
   2   7  14       56.33       65.35      3.18 o
   3   7  14      217.45      196.20      8.91 o
   4   7  14       68.87       57.61      5.15 o
  -3   8  14      229.79      226.89     10.49 o
  -2   8  14       59.91       68.37      2.97 o
  -1   8  14       73.08       85.90      3.24 o
   0   8  14      213.41      224.97     10.10 o
   1   8  14       72.46       93.84      5.94 o
   2   8  14       58.78       64.74      5.15 o
   3   8  14      228.80      224.91     10.10 o
  -2   9  14       30.14       40.61      2.99 o
  -1   9  14       91.69      108.85      4.47 o
   0   9  14      352.78      333.00     11.88 o
   1   9  14       89.10      102.55      6.34 o
   2   9  14       29.24       36.03      4.55 o
   1   0  15      385.37      426.80      7.48 o
   2   0  15       81.40       81.55      1.82 o
   3   0  15     1143.43     1127.68     16.36 o
   4   0  15      591.62      544.26     11.70 o
   5   0  15        8.76       14.48      2.27 o
   6   0  15       46.72       46.53      4.55 o
  -6   1  15       42.41       51.66      3.35 o
  -5   1  15      147.27      141.95      6.53 o
  -4   1  15       11.90       17.62      2.38 o
  -3   1  15      230.44      222.71      5.52 o
  -2   1  15       59.42       63.35      2.71 o
  -1   1  15      261.77      272.13      4.88 o
   0   1  15       35.92       42.19      1.00 o
   1   1  15      262.47      272.73      4.05 o
   2   1  15       49.45       55.95      1.28 o
   3   1  15      230.76      233.11      3.93 o
   4   1  15       11.97       18.25      3.74 o
   5   1  15      150.24      145.57      5.56 o
   6   1  15       40.64       45.73      4.55 o
  -6   2  15       23.27       35.04      4.75 o
  -5   2  15      137.88      131.33      4.74 o
  -4   2  15      179.14      207.05      7.13 o
  -3   2  15      405.87      399.95      8.82 o
  -2   2  15     1099.23     1105.00     20.82 o
  -1   2  15      237.67      251.93      3.73 o
   0   2  15      624.99      678.46      8.21 o
   1   2  15      249.79      263.48      3.64 o
   2   2  15     1106.49     1148.41     14.86 o
   3   2  15      420.04      423.71      7.39 o
   4   2  15      177.98      187.57      4.65 o
   5   2  15      139.71      130.50      5.37 o
   6   2  15       23.19       26.53      3.96 o
  -6   3  15       67.25       62.56      5.74 o
  -5   3  15      102.51      100.27      4.23 o
  -4   3  15      120.79      112.73      3.46 o
  -3   3  15     1078.42     1018.91     15.71 o
  -2   3  15     1014.12     1017.43     16.09 o
  -1   3  15     1630.23     1646.46     25.08 o
   0   3  15        9.11        6.37      0.76 o
   1   3  15     1616.95     1669.50     18.55 o
   2   3  15     1031.77     1035.50     15.59 o
   3   3  15     1069.58     1011.58     16.17 o
   4   3  15      120.55      116.98      3.63 o
   5   3  15      106.75       94.71      3.47 o
   6   3  15       68.67       63.75      5.35 o
  -6   4  15       19.55       23.16      4.36 o
  -5   4  15       43.54       44.15      5.15 o
  -4   4  15      368.50      341.79      7.36 o
  -3   4  15      129.45      121.75      3.41 o
  -2   4  15      177.28      183.00      3.54 o
  -1   4  15       89.41       87.23      2.80 o
   0   4  15     4421.97     4274.58    102.90 o
   1   4  15       87.80       88.08      1.84 o
   2   4  15      177.87      177.87      4.74 o
   3   4  15      132.12      120.74      3.56 o
   4   4  15      375.13      347.74      7.27 o
   5   4  15       43.07       41.97      4.75 o
   6   4  15       19.76       28.51      4.36 o
  -5   5  15       20.24       20.99      4.16 o
  -4   5  15       86.89       88.04      3.42 o
  -3   5  15      214.07      199.77      4.75 o
  -2   5  15      247.41      231.25      4.65 o
  -1   5  15     1338.44     1304.30     17.51 o
   0   5  15       13.54       16.66      1.95 o
   1   5  15     1362.68     1330.48     17.40 o
   2   5  15      248.89      229.66      5.06 o
   3   5  15      217.80      200.37      5.03 o
   4   5  15       89.02       84.73      3.38 o
   5   5  15       20.26       18.64      2.77 o
  -5   6  15        6.87       18.81      4.36 o
  -4   6  15      176.62      173.63      6.51 o
  -3   6  15        8.02       16.01      3.46 o
  -2   6  15       16.71       21.01      1.54 o
  -1   6  15      512.66      501.44      7.94 o
   0   6  15      495.18      480.41      7.55 o
   1   6  15      515.84      505.77      9.61 o
   2   6  15       16.55       20.41      2.29 o
   3   6  15        7.26       18.26      4.06 o
   4   6  15      173.76      170.66      7.92 o
   5   6  15        7.67        8.32      2.97 o
  -4   7  15       12.58       19.01      4.16 o
  -3   7  15      133.69      125.51      3.99 o
  -2   7  15      391.46      382.63      6.81 o
  -1   7  15        9.36        9.41      1.31 o
   0   7  15       72.83       87.25      2.77 o
   1   7  15       10.17        9.83      1.80 o
   2   7  15      385.93      379.41      8.41 o
   3   7  15      133.57      130.67      7.13 o
   4   7  15       12.97       19.60      3.76 o
  -3   8  15       30.68       39.00      4.75 o
  -2   8  15       66.39       69.36      4.06 o
  -1   8  15      268.71      266.65      6.31 o
   0   8  15        0.22        8.36      2.14 o
   1   8  15      263.04      248.66     10.10 o
   2   8  15       68.10       71.47      5.35 o
   3   8  15       28.88       30.49      4.36 o
  -1   9  15       15.09       16.73      2.31 o
   0   9  15        1.02        9.50      2.77 o
   1   9  15       15.43       21.98      3.76 o
   0   0  16       32.02       18.02      1.19 o
   1   0  16       64.14       63.97      3.96 o
   2   0  16      927.88      946.55     13.58 o
   3   0  16     1813.52     1819.20     25.67 o
   4   0  16      142.63      163.93      6.93 o
   5   0  16        0.09       -0.18      1.39 o
   6   0  16        0.36        2.57      2.18 o
  -6   1  16       35.22       38.93      3.07 o
  -5   1  16        8.33       16.83      2.77 o
  -4   1  16      607.54      569.16     11.98 o
  -3   1  16       39.93       46.30      2.57 o
  -2   1  16      593.18      612.81      9.13 o
  -1   1  16      720.01      694.98     16.46 o
   0   1  16      585.25      478.45      6.43 o
   1   1  16      703.38      693.37      9.17 o
   2   1  16      586.94      627.39      7.07 o
   3   1  16       36.88       51.28      4.00 o
   4   1  16      595.49      566.86      9.70 o
   5   1  16        8.87       14.95      2.97 o
   6   1  16       36.10       42.17      4.36 o
  -6   2  16       60.56       58.21      5.35 o
  -5   2  16       22.70       28.31      2.47 o
  -4   2  16      664.30      642.28     15.44 o
  -3   2  16       94.94       90.61      4.06 o
  -2   2  16      822.38      776.97     15.19 o
  -1   2  16     2246.14     2243.99     36.95 o
   0   2  16     2688.34     2646.71     29.97 o
   1   2  16     2225.23     2296.48     25.82 o
   2   2  16      845.70      823.42     10.92 o
   3   2  16       94.75       92.16      2.79 o
   4   2  16      654.47      637.61     10.88 o
   5   2  16       21.00       30.81      3.04 o
   6   2  16       61.39       62.36      5.15 o
  -6   3  16       13.18       16.43      3.96 o
  -5   3  16      120.25      122.09      7.33 o
  -4   3  16       36.17       45.70      4.85 o
  -3   3  16      240.86      224.51      7.72 o
  -2   3  16        3.25        8.91      1.98 o
  -1   3  16      850.39      895.92     16.46 o
   0   3  16      167.20      157.52      2.84 o
   1   3  16      872.39      932.58     10.66 o
   2   3  16        2.30        5.86      2.08 o
   3   3  16      235.93      223.91      5.00 o
   4   3  16       36.34       41.15      2.57 o
   5   3  16      116.99      115.84      3.87 o
   6   3  16       12.54       11.28      3.37 o
  -6   4  16       89.07       78.40      6.73 o
  -5   4  16       19.26       28.71      4.55 o
  -4   4  16       26.60       36.04      3.32 o
  -3   4  16       15.56       20.40      1.94 o
  -2   4  16      578.32      550.84      8.17 o
  -1   4  16        7.18        9.82      0.92 o
   0   4  16      664.41      672.88      9.36 o
   1   4  16        5.93        9.93      0.99 o
   2   4  16      566.81      550.71      9.37 o
   3   4  16       16.65       22.22      2.18 o
   4   4  16       27.25       38.27      4.65 o
   5   4  16       19.67       26.59      2.65 o
   6   4  16       84.59       85.92      6.53 o
  -5   5  16       13.13        9.90      3.37 o
  -4   5  16      116.06      114.74      3.70 o
  -3   5  16      197.20      193.99      4.72 o
  -2   5  16      161.68      146.92      3.30 o
  -1   5  16      364.08      329.81      5.66 o
   0   5  16      505.24      479.51      7.31 o
   1   5  16      377.09      353.37      5.83 o
   2   5  16      156.63      143.33      3.43 o
   3   5  16      193.78      190.36      4.91 o
   4   5  16      114.42      112.23      3.89 o
   5   5  16       12.47       13.99      3.86 o
  -5   6  16       32.04       27.52      4.75 o
  -4   6  16       51.30       56.52      6.53 o
  -3   6  16      293.80      277.52      6.20 o
  -2   6  16      213.05      205.56      4.28 o
  -1   6  16       58.97       66.20      2.24 o
   0   6  16       32.08       44.12      1.85 o
   1   6  16       55.55       64.46      2.79 o
   2   6  16      210.19      205.66      5.35 o
   3   6  16      296.66      279.40      7.99 o
   4   6  16       50.48       60.78      4.75 o
   5   6  16       32.79       32.27      4.16 o
  -4   7  16       37.50       43.75      5.35 o
  -3   7  16       55.94       59.83      2.79 o
  -2   7  16      163.85      164.21      3.97 o
  -1   7  16       16.29       18.57      1.63 o
   0   7  16     1523.11     1440.74     19.57 o
   1   7  16       14.87       17.27      2.01 o
   2   7  16      160.56      158.42      4.87 o
   3   7  16       59.07       60.98      4.75 o
   4   7  16       37.54       39.40      4.75 o
  -3   8  16       41.41       39.20      4.95 o
  -2   8  16       55.29       52.52      3.13 o
  -1   8  16      522.91      479.70      9.13 o
   0   8  16      310.79      329.76      8.89 o
   1   8  16      520.73      493.57     15.44 o
   2   8  16       55.87       55.04      4.95 o
   3   8  16       40.13       31.87      4.36 o
  -1   9  16      184.24      178.98      8.12 o
   0   9  16      120.67      143.34      7.52 o
   1   9  16      186.49      191.84      8.71 o
   1   0  17     1208.95     1131.23     24.05 o
   2   0  17      353.68      269.12      5.27 o
   3   0  17       28.51       26.49      3.00 o
   4   0  17     1081.70     1038.41     26.73 o
   5   0  17       35.47       37.83      3.26 o
   6   0  17       14.15       15.05      3.17 o
  -6   1  17       64.03       71.08      5.35 o
  -5   1  17      127.78      132.45      6.53 o
  -4   1  17        9.12       17.62      2.77 o
  -3   1  17      197.59      184.34      4.76 o
  -2   1  17      892.07      908.84     13.13 o
  -1   1  17      873.72      859.88     12.52 o
   0   1  17      927.36      877.69     11.26 o
   1   1  17      901.47      887.36     11.39 o
   2   1  17      887.14      927.62     12.14 o
   3   1  17      193.75      182.69      3.38 o
   4   1  17        9.52       16.41      2.57 o
   5   1  17      128.40      129.01      5.33 o
   6   1  17       65.65       78.20      5.74 o
  -6   2  17       20.99       24.48      2.71 o
  -5   2  17      190.40      170.86      7.33 o
  -4   2  17       87.82       93.45      4.95 o
  -3   2  17      117.66      135.67      3.99 o
  -2   2  17      336.24      315.36      6.76 o
  -1   2  17     3128.48     3044.90     38.43 o
   0   2  17     5127.71     5403.37     60.29 o
   1   2  17     3103.51     3069.49     38.72 o
   2   2  17      318.99      303.50      4.77 o
   3   2  17      115.47      126.03      3.34 o
   4   2  17       88.60       87.73      5.28 o
   5   2  17      187.79      166.31      6.18 o
   6   2  17       20.71       20.99      3.76 o
  -6   3  17        4.63        8.12      3.37 o
  -5   3  17       52.70       54.36      3.27 o
  -4   3  17      313.24      314.30      6.59 o
  -3   3  17     1460.18     1344.60     25.10 o
  -2   3  17      259.25      227.95      5.07 o
  -1   3  17      221.36      245.21      3.85 o
   0   3  17      243.61      209.75      3.48 o
   1   3  17      223.15      252.33      6.35 o
   2   3  17      261.34      224.38      4.61 o
   3   3  17     1454.29     1356.19     24.26 o
   4   3  17      320.75      321.18      6.71 o
   5   3  17       51.89       57.83      3.13 o
   6   3  17        4.93       11.09      3.17 o
  -5   4  17      125.02      130.25      9.31 o
  -4   4  17      167.46      166.17      4.45 o
  -3   4  17      554.67      543.26      9.52 o
  -2   4  17       11.32       21.28      2.37 o
  -1   4  17      403.10      366.01      6.89 o
   0   4  17        0.27        6.83      1.12 o
   1   4  17      398.36      369.13      5.02 o
   2   4  17       11.04       15.29      2.16 o
   3   4  17      556.64      547.65     10.40 o
   4   4  17      164.29      159.37      4.47 o
   5   4  17      120.91      116.84      4.65 o
  -5   5  17        0.65       -0.40      2.57 o
  -4   5  17      112.59      119.17      3.81 o
  -3   5  17       52.27       49.84      5.73 o
  -2   5  17       79.06       74.17      3.12 o
  -1   5  17       60.12       56.49      1.96 o
   0   5  17      220.99      235.18      4.30 o
   1   5  17       57.16       53.29      2.00 o
   2   5  17       78.79       70.84      3.33 o
   3   5  17       53.89       49.29      3.04 o
   4   5  17      114.52      118.11      3.98 o
   5   5  17        0.76       -0.31      2.28 o
  -5   6  17       26.53       26.33      4.75 o
  -4   6  17        9.12       20.12      2.06 o
  -3   6  17       62.01       77.45      3.06 o
  -2   6  17      192.06      194.21      4.14 o
  -1   6  17      109.84      107.90      2.88 o
   0   6  17       47.74       46.61      1.92 o
   1   6  17      103.51      104.39      3.46 o
   2   6  17      195.83      192.10      5.15 o
   3   6  17       59.04       73.10      3.90 o
   4   6  17        8.51       15.24      3.37 o
   5   6  17       25.50       30.29      4.36 o
  -4   7  17       83.16       90.87      6.73 o
  -3   7  17       33.63       32.74      2.35 o
  -2   7  17       47.61       43.11      2.37 o
  -1   7  17       31.47       31.67      1.86 o
   0   7  17      327.21      324.86      5.91 o
   1   7  17       35.26       36.36      2.35 o
   2   7  17       49.87       43.22      2.74 o
   3   7  17       31.59       31.48      4.16 o
   4   7  17       83.28       90.68      6.14 o
  -3   8  17       21.32       15.84      3.56 o
  -2   8  17       35.79       39.74      2.81 o
  -1   8  17       51.53       61.31      2.89 o
   0   8  17      174.34      170.62      9.11 o
   1   8  17       51.00       55.24      4.75 o
   2   8  17       33.75       39.40      4.36 o
   3   8  17       22.05       17.22      3.56 o
  -1   9  17      205.28      196.40      8.71 o
   0   9  17        0.93        4.55      2.77 o
   1   9  17      203.74      202.34      9.11 o
   0   0  18      450.54      369.28      7.22 o
   1   0  18       10.17       13.66      1.19 o
   2   0  18       55.99       63.42      1.94 o
   3   0  18      154.86      151.61      5.78 o
   4   0  18     1274.95     1263.32     31.87 o
   5   0  18       61.61       59.99      3.70 o
   6   0  18       10.88       20.99      3.56 o
  -6   1  18       14.45       20.39      3.37 o
  -5   1  18      212.71      200.36      8.32 o
  -4   1  18      286.74      277.17      9.70 o
  -3   1  18      131.74      122.71      3.57 o
  -2   1  18      215.76      225.82      5.49 o
  -1   1  18       15.93       16.43      1.39 o
   0   1  18       46.59       66.38      2.14 o
   1   1  18       12.42       15.70      1.70 o
   2   1  18      217.28      219.44      4.11 o
   3   1  18      126.48      116.79      2.51 o
   4   1  18      285.14      274.70      7.85 o
   5   1  18      209.12      203.50      6.90 o
   6   1  18       14.57       20.00      3.56 o
  -6   2  18       39.31       39.67      3.27 o
  -5   2  18      125.54      121.56      6.14 o
  -4   2  18      797.49      755.30     20.59 o
  -3   2  18      355.55      334.46      7.61 o
  -2   2  18      352.76      329.70      7.18 o
  -1   2  18       98.05      107.25      8.53 o
   0   2  18      797.89      755.31      9.12 o
   1   2  18       92.40       96.86      3.26 o
   2   2  18      347.65      331.47      5.10 o
   3   2  18      355.10      332.52      6.30 o
   4   2  18      810.73      774.24     12.69 o
   5   2  18      128.18      127.85      5.47 o
   6   2  18       39.83       40.78      4.55 o
  -6   3  18      140.48      144.72      8.91 o
  -5   3  18       82.06       76.50      3.80 o
  -4   3  18       46.54       46.95      2.81 o
  -3   3  18       89.43      107.11      4.95 o
  -2   3  18      385.32      376.62      6.60 o
  -1   3  18      350.97      344.82      5.01 o
   0   3  18       46.97       38.63      1.24 o
   1   3  18      356.52      343.27      4.63 o
   2   3  18      374.80      355.65      6.63 o
   3   3  18       92.34       99.19      6.07 o
   4   3  18       46.05       46.90      2.41 o
   5   3  18       80.47       72.86      5.54 o
   6   3  18      140.67      155.81      8.51 o
  -5   4  18       63.78       60.80      3.61 o
  -4   4  18       33.31       40.69      2.81 o
  -3   4  18      173.61      176.81      4.39 o
  -2   4  18      239.39      238.11      4.35 o
  -1   4  18      313.38      275.01      4.71 o
   0   4  18       40.16       53.57      3.17 o
   1   4  18      318.92      284.09      4.14 o
   2   4  18      244.67      244.46      5.08 o
   3   4  18      174.57      180.70      4.47 o
   4   4  18       33.05       44.85      3.15 o
   5   4  18       67.68       60.74      4.75 o
  -5   5  18       14.33       11.88      3.56 o
  -4   5  18       84.68       79.41      3.71 o
  -3   5  18      230.84      219.68      5.12 o
  -2   5  18      376.74      346.01      5.97 o
  -1   5  18      145.65      144.41      3.19 o
   0   5  18      376.32      386.76      7.45 o
   1   5  18      144.13      144.12      3.29 o
   2   5  18      395.14      364.25      6.27 o
   3   5  18      234.69      208.29      5.17 o
   4   5  18       84.41       80.00      3.50 o
   5   5  18       14.98       20.14      2.51 o
  -4   6  18      157.20      148.02      5.28 o
  -3   6  18       35.95       41.29      2.30 o
  -2   6  18      140.08      144.95      4.44 o
  -1   6  18       46.68       50.45      2.02 o
   0   6  18       41.43       42.49      1.78 o
   1   6  18       45.49       46.03      2.36 o
   2   6  18      142.35      137.41      4.44 o
   3   6  18       34.80       39.41      6.63 o
   4   6  18      159.55      145.12      7.33 o
  -4   7  18       20.28       19.20      4.16 o
  -3   7  18       68.72       67.04      3.02 o
  -2   7  18       37.34       37.17      2.29 o
  -1   7  18       96.20       93.72      2.87 o
   0   7  18      151.22      171.18      6.33 o
   1   7  18       99.18       96.26      3.55 o
   2   7  18       38.72       38.79      3.18 o
   3   7  18       64.86       61.18      4.95 o
   4   7  18       19.65       22.17      3.76 o
  -3   8  18       43.26       49.10      5.35 o
  -2   8  18        3.59        5.44      1.80 o
  -1   8  18      130.73      133.55      4.08 o
   0   8  18       60.43       71.54      3.94 o
   1   8  18      129.58      133.84      6.93 o
   2   8  18        3.44        5.74      2.77 o
   3   8  18       43.42       45.54      5.15 o
  -1   9  18       28.54       44.35      4.36 o
   0   9  18        8.84       11.28      3.17 o
   1   9  18       27.64       35.04      4.36 o
   1   0  19        3.65        7.52      0.99 o
   2   0  19      203.35      201.34      4.28 o
   3   0  19     1521.03     1432.79     20.43 o
   4   0  19      457.23      486.24     14.65 o
   5   0  19      233.03      201.63      6.84 o
   6   0  19      187.89      184.72      8.71 o
  -6   1  19       69.58       85.33      5.94 o
  -5   1  19       34.75       38.61      3.76 o
  -4   1  19       12.51       14.45      2.57 o
  -3   1  19      417.80      430.57      9.09 o
  -2   1  19      827.43      752.84     10.96 o
  -1   1  19      151.76      148.26      2.84 o
   0   1  19      365.73      388.94      5.47 o
   1   1  19      152.30      143.15      2.53 o
   2   1  19      824.60      753.43     10.15 o
   3   1  19      420.47      431.73      7.50 o
   4   1  19       11.93       14.26      2.27 o
   5   1  19       34.00       38.79      4.26 o
   6   1  19       69.32       88.10      6.14 o
  -6   2  19       39.59       43.00      3.32 o
  -5   2  19       25.72       25.74      3.17 o
  -4   2  19      349.26      327.46     10.89 o
  -3   2  19      437.59      436.31     16.14 o
  -2   2  19      240.94      256.97      5.80 o
  -1   2  19       10.41       17.88      0.86 o
   0   2  19     1493.48     1425.00     18.40 o
   1   2  19       12.15       20.46      0.93 o
   2   2  19      246.38      251.32      4.13 o
   3   2  19      434.60      434.94      7.80 o
   4   2  19      342.68      330.43      6.62 o
   5   2  19       23.74       27.51      3.76 o
   6   2  19       40.49       50.09      4.75 o
  -6   3  19       59.61       57.61      5.74 o
  -5   3  19       73.90       77.17      4.06 o
  -4   3  19      138.92      125.18      4.56 o
  -3   3  19      645.37      588.93     12.29 o
  -2   3  19      179.19      174.16      3.68 o
  -1   3  19     1284.77     1249.06     17.37 o
   0   3  19       37.07       49.59      1.46 o
   1   3  19     1289.87     1261.29     14.34 o
   2   3  19      178.05      170.15      3.94 o
   3   3  19      651.21      609.26     10.24 o
   4   3  19      135.07      119.77      3.75 o
   5   3  19       75.05       74.44      5.35 o
   6   3  19       58.11       60.98      5.35 o
  -5   4  19       16.76       22.83      2.47 o
  -4   4  19      302.78      307.45     10.59 o
  -3   4  19       42.88       42.61      2.13 o
  -2   4  19       67.20       75.42      3.03 o
  -1   4  19      737.63      712.87     10.10 o
   0   4  19      940.69      940.85     12.64 o
   1   4  19      745.29      721.64      8.83 o
   2   4  19       66.67       74.19      2.79 o
   3   4  19       43.02       43.06      3.90 o
   4   4  19      300.05      301.93      8.17 o
   5   4  19       17.19       21.60      2.45 o
  -5   5  19        1.89        3.56      2.97 o
  -4   5  19       40.72       43.75      3.04 o
  -3   5  19      251.02      237.98      5.50 o
  -2   5  19      150.09      141.40      3.81 o
  -1   5  19       61.69       72.35      2.21 o
   0   5  19      813.04      772.68     13.13 o
   1   5  19       65.51       77.48      2.35 o
   2   5  19      147.07      140.49      3.92 o
   3   5  19      255.50      238.03      5.63 o
   4   5  19       43.36       48.98      3.04 o
   5   5  19        2.00        0.67      1.75 o
  -4   6  19       40.16       43.93      3.14 o
  -3   6  19       23.98       35.29      4.58 o
  -2   6  19        0.11        0.81      1.08 o
  -1   6  19      250.05      247.27      4.78 o
   0   6  19       21.02       26.12      1.60 o
   1   6  19      253.36      249.52      5.83 o
   2   6  19        0.09        2.73      1.39 o
   3   6  19       23.00       28.96      4.16 o
   4   6  19       39.53       40.98      4.16 o
  -4   7  19        4.28        4.55      2.97 o
  -3   7  19        3.70       13.31      4.54 o
  -2   7  19       83.80       81.51      3.16 o
  -1   7  19       61.39       59.55      2.34 o
   0   7  19       93.35       92.27      3.54 o
   1   7  19       59.13       65.37      3.05 o
   2   7  19       80.55       77.09      4.19 o
   3   7  19        4.34        4.75      2.57 o
   4   7  19        4.50        2.18      2.77 o
  -3   8  19       28.19       31.75      2.85 o
  -2   8  19      250.70      237.03      6.90 o
  -1   8  19      222.76      212.69      6.30 o
   0   8  19       47.47       49.14      3.41 o
   1   8  19      224.38      214.81      9.11 o
   2   8  19      247.70      218.57      9.70 o
   3   8  19       27.83       27.92      4.16 o
  -1   9  19       21.79       27.12      3.76 o
   0   9  19       62.76       81.96      5.54 o
   1   9  19       22.26       24.75      3.96 o
   1   0  20     3516.30     3533.33     56.07 o
   2   0  20      117.29       96.83      2.56 o
   3   0  20      250.71      259.29      5.42 o
   4   0  20      113.88      115.23      5.74 o
   5   0  20      182.31      170.23      6.26 o
   6   0  20       80.48       83.94      5.94 o
  -6   1  20        7.24        9.90      2.97 o
  -5   1  20       62.54       66.13      4.75 o
  -4   1  20      205.52      194.62      7.72 o
  -3   1  20      187.27      186.32      6.53 o
  -2   1  20       48.26       53.09      2.62 o
  -1   1  20      934.84      927.43     13.39 o
   0   1  20     1832.23     1753.40     21.99 o
   1   1  20      931.43      932.39     14.06 o
   2   1  20       47.49       47.94      1.71 o
   3   1  20      182.70      176.10      3.98 o
   4   1  20      203.93      184.54      6.13 o
   5   1  20       61.92       66.13      3.95 o
   6   1  20        7.31        9.11      3.17 o
  -6   2  20        2.32        6.45      2.09 o
  -5   2  20       40.14       33.66      3.56 o
  -4   2  20      103.80      112.26      5.74 o
  -3   2  20      480.12      506.22     30.49 o
  -2   2  20     2819.59     2626.23     46.78 o
  -1   2  20      377.22      394.57      5.47 o
   0   2  20      520.76      484.56      6.73 o
   1   2  20      365.43      391.18      5.71 o
   2   2  20     2829.21     2659.02     37.27 o
   3   2  20      475.12      492.11      8.63 o
   4   2  20      105.86      122.59      3.58 o
   5   2  20       41.98       42.37      4.16 o
   6   2  20        1.81        1.78      2.57 o
  -6   3  20       14.42       12.87      3.76 o
  -5   3  20      288.52      282.75     13.26 o
  -4   3  20       11.23       16.63      2.57 o
  -3   3  20      255.17      232.55      8.51 o
  -2   3  20       27.39       39.37      1.80 o
  -1   3  20      826.77      799.40     10.63 o
   0   3  20      291.42      276.10      4.38 o
   1   3  20      834.51      807.21     10.36 o
   2   3  20       26.04       28.01      1.65 o
   3   3  20      263.91      246.82      5.32 o
   4   3  20        9.97       12.17      1.80 o
   5   3  20      288.66      293.21     11.48 o
   6   3  20       14.51       17.22      3.76 o
  -5   4  20        1.42        4.39      1.80 o
  -4   4  20       83.51       78.15      3.75 o
  -3   4  20       48.54       53.32      4.91 o
  -2   4  20     1232.66     1113.32     17.25 o
  -1   4  20       39.18       43.83      2.57 o
   0   4  20      499.79      459.01      6.82 o
   1   4  20       39.73       45.21      1.73 o
   2   4  20     1244.99     1137.89     17.26 o
   3   4  20       48.79       48.18      3.00 o
   4   4  20       83.12       85.39      3.28 o
   5   4  20        1.60        2.72      1.75 o
  -5   5  20       47.43       57.02      5.74 o
  -4   5  20       80.64       83.37      3.85 o
  -3   5  20       92.28      100.16      3.32 o
  -2   5  20      117.52      115.30      3.38 o
  -1   5  20      156.26      151.31      3.29 o
   0   5  20      314.52      322.44      6.52 o
   1   5  20      147.98      144.22      3.31 o
   2   5  20      114.13      115.06      3.43 o
   3   5  20       95.16      101.60      3.47 o
   4   5  20       81.43       82.57      3.91 o
   5   5  20       46.13       47.80      4.55 o
  -4   6  20       37.69       35.27      3.56 o
  -3   6  20      205.34      185.80      4.86 o
  -2   6  20       28.27       29.72      2.01 o
  -1   6  20      130.22      124.47      3.13 o
   0   6  20       13.80       12.88      1.88 o
   1   6  20      132.60      118.78      4.15 o
   2   6  20       24.36       30.39      2.30 o
   3   6  20      205.78      176.59      4.98 o
   4   6  20       38.23       36.16      3.13 o
  -4   7  20       60.25       65.14      5.94 o
  -3   7  20      200.05      197.01      6.18 o
  -2   7  20       69.98       62.63      2.84 o
  -1   7  20       53.49       48.98      2.43 o
   0   7  20      506.90      477.51      9.55 o
   1   7  20       54.10       50.57      2.77 o
   2   7  20       68.85       62.04      3.71 o
   3   7  20      198.90      201.74      8.91 o
   4   7  20       57.79       49.69      4.95 o
  -3   8  20       25.84       29.58      2.76 o
  -2   8  20       21.18       29.53      2.56 o
  -1   8  20       47.01       46.03      2.93 o
   0   8  20       12.29       16.42      3.07 o
   1   8  20       45.40       52.47      4.75 o
   2   8  20       21.73       24.35      3.96 o
   3   8  20       24.91       24.15      3.96 o
   0   9  20      160.76      148.09      7.52 o
   1   0  21      260.57      342.26      9.40 o
   2   0  21      177.47      193.85      4.19 o
   3   0  21       31.56       32.47      2.97 o
   4   0  21      219.43      207.29      8.32 o
   5   0  21       31.07       27.54      2.93 o
   6   0  21      168.22      182.54      8.71 o
  -6   1  21        4.04        7.72      2.97 o
  -5   1  21       49.64       48.51      4.16 o
  -4   1  21      185.75      174.22      7.33 o
  -3   1  21      378.86      352.41     10.89 o
  -2   1  21      349.96      328.41      7.33 o
  -1   1  21       58.79       69.85      2.00 o
   0   1  21       53.17       76.33      5.29 o
   1   1  21       64.09       63.37      1.67 o
   2   1  21      337.08      321.62      4.99 o
   3   1  21      379.71      357.14      6.50 o
   4   1  21      185.02      168.55      5.89 o
   5   1  21       48.55       52.97      3.70 o
   6   1  21        4.09        7.33      2.97 o
  -6   2  21       31.15       37.54      3.38 o
  -5   2  21        5.16        5.54      2.38 o
  -4   2  21      197.78      183.33      7.72 o
  -3   2  21      826.25      811.31     15.81 o
  -2   2  21      117.97      128.10     13.86 o
  -1   2  21      460.28      443.43      6.18 o
   0   2  21      111.82      105.45      2.12 o
   1   2  21      464.57      458.45      6.45 o
   2   2  21      127.05      137.68      5.21 o
   3   2  21      819.41      800.61     12.84 o
   4   2  21      203.00      195.54      4.68 o
   5   2  21        4.36        6.93      2.77 o
   6   2  21       31.18       30.49      4.36 o
  -6   3  21       21.14       27.52      4.75 o
  -5   3  21       56.54       69.85      3.75 o
  -4   3  21      188.39      180.95      7.52 o
  -3   3  21      461.84      434.52      9.61 o
  -2   3  21      613.93      551.22     11.39 o
  -1   3  21      214.42      213.55      3.46 o
   0   3  21      462.09      444.11      6.48 o
   1   3  21      207.18      205.21      3.49 o
   2   3  21      616.56      565.13      9.37 o
   3   3  21      460.50      437.25      8.03 o
   4   3  21      186.65      182.00      4.67 o
   5   3  21       56.52       65.53      5.35 o
   6   3  21       21.58       30.49      4.55 o
  -5   4  21      158.59      153.16      5.75 o
  -4   4  21      294.25      260.87      7.30 o
  -3   4  21      260.14      252.57      5.55 o
  -2   4  21       37.04       41.75      4.38 o
  -1   4  21      346.41      319.69      5.31 o
   0   4  21       10.70       11.22      1.00 o
   1   4  21      355.87      329.91      5.43 o
   2   4  21       36.71       42.77      3.73 o
   3   4  21      269.90      253.81      5.64 o
   4   4  21      300.77      268.47      6.22 o
   5   4  21      162.24      157.19      5.46 o
  -5   5  21       92.31       96.02      7.13 o
  -4   5  21      107.64      106.55      4.47 o
  -3   5  21       30.80       32.33      2.09 o
  -2   5  21       28.44       33.74      4.22 o
  -1   5  21      120.58      125.70      3.02 o
   0   5  21      891.44      878.56     14.68 o
   1   5  21      123.17      127.71      3.07 o
   2   5  21       28.62       28.11      2.66 o
   3   5  21       29.25       32.83      2.29 o
   4   5  21      112.03      105.10      4.31 o
   5   5  21       89.67       91.39      5.25 o
  -4   6  21       92.14      105.02      4.56 o
  -3   6  21       48.32       54.90      2.72 o
  -2   6  21       56.20       50.30      2.46 o
  -1   6  21      180.74      179.29      3.90 o
   0   6  21        3.28        1.90      1.06 o
   1   6  21      184.42      179.14      4.77 o
   2   6  21       59.92       54.00      2.32 o
   3   6  21       50.39       52.29      3.41 o
   4   6  21       90.50      101.04      4.59 o
  -3   7  21       11.49       16.80      2.28 o
  -2   7  21       95.16       88.87      3.34 o
  -1   7  21        3.77        7.81      1.43 o
   0   7  21        2.32       11.85      2.11 o
   1   7  21        3.10        7.12      1.72 o
   2   7  21       96.85       89.81      4.42 o
   3   7  21       11.37       12.08      2.97 o
  -2   8  21      146.42      143.42      5.24 o
  -1   8  21      128.03      124.93      6.53 o
   0   8  21      178.62      161.14      7.62 o
   1   8  21      125.42      120.37      6.73 o
   2   8  21      145.98      149.28      7.72 o
   0   0  22      104.56      109.92      2.87 o
   1   0  22     1932.38     1835.21     29.81 o
   2   0  22        6.02        5.80      0.81 o
   3   0  22       88.59       75.43      4.36 o
   4   0  22      951.03      863.20     23.36 o
   5   0  22       38.94       44.18      3.51 o
   6   0  22       23.23       26.93      3.96 o
  -6   1  22       44.13       48.70      4.75 o
  -5   1  22      202.07      187.09      8.32 o
  -4   1  22      197.41      185.31      7.72 o
  -3   1  22       47.09       55.43      3.56 o
  -2   1  22      149.70      163.98      4.00 o
  -1   1  22      145.53      146.61      3.32 o
   0   1  22        2.54        5.22      2.38 o
   1   1  22      142.71      140.30      2.56 o
   2   1  22      154.86      160.94      3.51 o
   3   1  22       51.00       51.96      2.92 o
   4   1  22      197.62      176.72      6.13 o
   5   1  22      205.56      193.52      6.90 o
   6   1  22       43.55       52.07      4.95 o
  -6   2  22        6.30        8.26      2.33 o
  -5   2  22        3.45        0.59      1.98 o
  -4   2  22      307.70      310.63     10.49 o
  -3   2  22      536.13      484.26     13.86 o
  -2   2  22       19.82       24.69      1.66 o
  -1   2  22       75.96       92.31      2.57 o
   0   2  22      293.74      269.45      5.83 o
   1   2  22       71.16       86.61      3.20 o
   2   2  22       20.34       20.68      3.05 o
   3   2  22      525.82      480.57      8.44 o
   4   2  22      301.14      303.14      6.30 o
   5   2  22        3.39        5.94      2.77 o
   6   2  22        6.32        9.50      3.17 o
  -5   3  22       41.93       40.12      3.18 o
  -4   3  22       59.07       60.98      4.16 o
  -3   3  22      333.44      303.31      9.90 o
  -2   3  22      260.45      252.99      9.21 o
  -1   3  22      114.81      116.47      2.29 o
   0   3  22      428.06      464.03      6.75 o
   1   3  22      119.31      124.67      3.02 o
   2   3  22      256.02      248.16      5.09 o
   3   3  22      330.79      303.63      6.18 o
   4   3  22       59.83       59.81      2.73 o
   5   3  22       40.73       43.56      4.75 o
  -5   4  22       21.59       30.05      2.95 o
  -4   4  22        6.24        9.88      1.90 o
  -3   4  22      260.11      252.64      5.60 o
  -2   4  22        5.77        9.88      1.96 o
  -1   4  22       84.84       94.94      2.44 o
   0   4  22      178.61      162.09      3.71 o
   1   4  22       78.43       90.57      2.49 o
   2   4  22        5.96        8.38      2.49 o
   3   4  22      261.77      261.41      5.77 o
   4   4  22        6.41       12.53      3.70 o
   5   4  22       19.42       17.22      3.56 o
  -5   5  22       13.42       15.24      4.16 o
  -4   5  22       12.12       13.29      2.12 o
  -3   5  22        2.48        8.49      2.79 o
  -2   5  22      286.72      277.42      5.98 o
  -1   5  22      292.82      275.28      5.01 o
   0   5  22      330.07      341.82      5.69 o
   1   5  22      296.89      280.78      5.94 o
   2   5  22      301.69      288.23      6.07 o
   3   5  22        2.03        5.84      1.52 o
   4   5  22       12.07       13.52      2.17 o
   5   5  22       13.25       17.30      2.45 o
  -4   6  22      155.77      148.24      5.46 o
  -3   6  22      113.20      111.66      4.42 o
  -2   6  22       15.71       15.03      1.65 o
  -1   6  22       82.09       79.59      3.59 o
   0   6  22       33.42       35.06      2.10 o
   1   6  22       82.37       83.15      3.14 o
   2   6  22       15.36       15.49      1.78 o
   3   6  22      116.03      111.38      3.91 o
   4   6  22      152.10      152.92      5.66 o
  -3   7  22      169.41      153.85      5.52 o
  -2   7  22      141.21      135.21      4.13 o
  -1   7  22      205.20      202.42      5.05 o
   0   7  22       37.79       49.05      2.62 o
   1   7  22      200.39      195.29      5.49 o
   2   7  22      142.50      127.68      5.18 o
   3   7  22      165.52      168.68      8.12 o
  -2   8  22       30.46       36.30      2.90 o
  -1   8  22       87.00       91.47      5.74 o
   0   8  22      286.82      306.08     11.28 o
   1   8  22       87.79       91.47      5.94 o
   2   8  22       30.88       39.60      4.36 o
   1   0  23      102.91      142.56      9.21 o
   2   0  23      310.29      317.15      9.21 o
   3   0  23       39.19       48.31      3.56 o
   4   0  23      461.79      448.03     14.06 o
   5   0  23       39.96       38.80      3.96 o
   6   0  23        2.44        3.56      2.57 o
  -6   1  23        5.80        6.73      2.97 o
  -5   1  23       20.28       22.37      3.37 o
  -4   1  23       79.04       82.36      4.95 o
  -3   1  23      254.02      239.95      8.51 o
  -2   1  23      812.51      805.86     14.81 o
  -1   1  23      132.59      114.57      2.85 o
   0   1  23      617.95      641.40      9.71 o
   1   1  23      132.24      109.84      2.19 o
   2   1  23      799.00      804.79     12.40 o
   3   1  23      260.60      245.62      4.96 o
   4   1  23       77.63       74.50      3.95 o
   5   1  23       18.51       20.00      3.37 o
   6   1  23        4.80        5.15      2.77 o
  -6   2  23       21.35       28.43      3.04 o
  -5   2  23       34.69       39.20      4.16 o
  -4   2  23      173.76      158.78      7.13 o
  -3   2  23       21.10       28.91      2.77 o
  -2   2  23       69.69       66.13      2.45 o
  -1   2  23      888.68      861.09     11.36 o
   0   2  23     1020.72     1044.89     15.24 o
   1   2  23      901.22      886.59     13.20 o
   2   2  23       68.15       63.70      2.14 o
   3   2  23       21.51       24.87      3.72 o
   4   2  23      179.26      166.13      5.95 o
   5   2  23       36.35       44.35      4.55 o
   6   2  23       21.35       25.14      4.16 o
  -5   3  23       25.85       29.17      2.81 o
  -4   3  23       39.93       38.21      3.56 o
  -3   3  23      480.77      454.96     13.66 o
  -2   3  23      141.01      135.36      4.05 o
  -1   3  23      112.60      108.87      3.28 o
   0   3  23       61.50       78.30      2.40 o
   1   3  23      115.36      106.06      2.83 o
   2   3  23      137.56      135.30      3.45 o
   3   3  23      489.22      472.90      8.59 o
   4   3  23       39.76       45.61      2.38 o
   5   3  23       27.63       34.84      4.36 o
  -5   4  23        5.46        7.40      1.94 o
  -4   4  23      221.99      207.08      6.37 o
  -3   4  23      170.60      149.61      6.43 o
  -2   4  23      244.95      254.78     12.64 o
  -1   4  23      759.50      734.76     10.52 o
   0   4  23     1388.64     1285.03     16.89 o
   1   4  23      767.63      750.07     10.62 o
   2   4  23      244.32      244.58      5.33 o
   3   4  23      175.08      153.79      5.40 o
   4   4  23      229.15      218.85      5.46 o
   5   4  23        5.18        6.34      2.77 o
  -5   5  23       68.50       73.12      6.14 o
  -4   5  23       30.17       31.95      3.96 o
  -3   5  23      223.72      207.59      6.13 o
  -2   5  23      173.56      168.49      4.27 o
  -1   5  23      607.95      608.46     10.40 o
   0   5  23      158.84      159.48      3.39 o
   1   5  23      617.84      616.65      9.28 o
   2   5  23      171.19      164.05      4.29 o
   3   5  23      220.05      200.29      5.14 o
   4   5  23       28.67       30.76      2.73 o
   5   5  23       67.94       68.60      3.89 o
  -4   6  23      145.68      151.01      5.57 o
  -3   6  23       60.00       56.27      3.23 o
  -2   6  23       37.13       46.04      4.97 o
  -1   6  23      174.37      165.34      4.31 o
   0   6  23       38.06       42.13      2.23 o
   1   6  23      179.90      177.05      4.75 o
   2   6  23       35.58       40.34      2.32 o
   3   6  23       63.00       57.55      3.35 o
   4   6  23      145.86      142.51      5.44 o
  -3   7  23       32.64       36.14      2.89 o
  -2   7  23       43.97       44.55      2.52 o
  -1   7  23      142.94      145.44      4.22 o
   0   7  23      108.85      115.62      4.90 o
   1   7  23      142.19      140.26      4.49 o
   2   7  23       43.11       43.95      4.36 o
   3   7  23       31.78       34.65      4.16 o
  -2   8  23       79.32       78.75      3.91 o
  -1   8  23      102.23       90.08      5.74 o
   0   8  23       12.73       13.26      3.17 o
   1   8  23      102.09      104.53      6.14 o
   2   8  23       78.18       76.22      5.54 o
   0   0  24      235.84      222.85      7.03 o
   2   0  24        0.26        1.86      0.66 o
   3   0  24      648.52      582.26     16.43 o
   4   0  24        1.50        5.74      2.18 o
   5   0  24       22.56       19.20      3.37 o
   6   0  24       20.67       28.91      4.36 o
  -6   1  24        4.40        6.53      2.77 o
  -5   1  24       14.32       15.24      2.97 o
  -4   1  24       89.47       93.45      5.35 o
  -3   1  24      185.39      181.15      7.13 o
  -2   1  24       46.09       62.61      1.98 o
  -1   1  24      414.31      391.73      7.40 o
   0   1  24     1726.19     1579.51     22.41 o
   1   1  24      419.69      393.14      5.75 o
   2   1  24       46.48       51.43      2.51 o
   3   1  24      187.78      179.87      4.05 o
   4   1  24       86.71       92.30      4.42 o
   5   1  24       14.76       15.05      3.17 o
   6   1  24        4.35        6.73      2.97 o
  -6   2  24       34.75       41.55      3.55 o
  -5   2  24       41.29       46.53      4.36 o
  -4   2  24       96.90       97.60      5.35 o
  -3   2  24       83.76       91.47      4.75 o
  -2   2  24       81.02       74.93      2.65 o
  -1   2  24      744.94      704.15      9.32 o
   0   2  24      160.37      162.52      3.87 o
   1   2  24      739.64      691.61     10.83 o
   2   2  24       74.36       70.71      2.33 o
   3   2  24       81.54       87.07      2.84 o
   4   2  24       97.13       96.00      5.54 o
   5   2  24       40.50       48.90      4.75 o
   6   2  24       32.35       39.20      4.75 o
  -5   3  24       24.08       27.92      2.90 o
  -4   3  24      101.02       94.24      5.35 o
  -3   3  24      102.23      108.49      5.35 o
  -2   3  24       46.33       59.16      2.59 o
  -1   3  24      123.34      121.23      2.39 o
   0   3  24      860.84      803.26     10.89 o
   1   3  24      119.89      109.66      2.94 o
   2   3  24       46.25       50.01      2.16 o
   3   3  24      107.24      114.47      3.44 o
   4   3  24       99.18       90.87      3.24 o
   5   3  24       23.75       29.10      4.16 o
  -5   4  24       13.88       14.01      2.37 o
  -4   4  24       27.89       34.35      2.76 o
  -3   4  24       98.02       95.46      3.94 o
  -2   4  24     1026.87      989.13     15.75 o
  -1   4  24      278.66      268.57      5.47 o
   0   4  24      427.11      389.10      6.08 o
   1   4  24      279.59      271.31      4.84 o
   2   4  24     1061.34     1013.18     15.73 o
   3   4  24       97.82       98.77      4.30 o
   4   4  24       28.36       32.60      3.02 o
   5   4  24       13.74       18.21      3.56 o
  -5   5  24       41.22       36.84      5.44 o
  -4   5  24       16.24       21.46      2.42 o
  -3   5  24       70.62       75.70      3.57 o
  -2   5  24       13.54       17.40      1.69 o
  -1   5  24      619.28      602.66     10.17 o
   0   5  24      284.07      300.67      5.22 o
   1   5  24      607.09      582.32      9.01 o
   2   5  24       13.37       12.48      1.55 o
   3   5  24       71.04       80.22      3.19 o
   4   5  24       15.39       20.94      2.42 o
   5   5  24       42.58       38.90      3.27 o
  -4   6  24       49.37       54.53      6.04 o
  -3   6  24       45.44       54.02      3.23 o
  -2   6  24      451.57      417.77      8.15 o
  -1   6  24       85.88       81.70      2.94 o
   0   6  24        5.12        6.94      1.43 o
   1   6  24       86.01       82.90      3.18 o
   2   6  24      446.27      406.89      8.14 o
   3   6  24       46.38       48.97      3.17 o
   4   6  24       49.10       49.71      3.41 o
  -3   7  24       56.87       58.37      3.52 o
  -2   7  24       64.82       64.30      2.96 o
  -1   7  24        0.55        1.46      1.28 o
   0   7  24      398.38      400.83     10.13 o
   1   7  24        0.69        2.38      1.76 o
   2   7  24       65.27       53.26      4.55 o
   3   7  24       57.92       59.79      4.95 o
  -2   8  24        7.73       13.00      2.57 o
  -1   8  24      274.38      265.29     10.30 o
   0   8  24       18.06       21.78      3.37 o
   1   8  24      273.66      259.75     10.49 o
   2   8  24        7.95       13.07      3.37 o
   1   0  25     1006.94      992.75     16.93 o
   2   0  25        5.75        4.68      0.84 o
   4   0  25      184.13      198.77      8.32 o
   5   0  25        9.90       11.48      2.97 o
   6   0  25       40.54       53.45      5.15 o
  -6   1  25       52.65       57.22      5.15 o
  -5   1  25        1.21        0.99      2.18 o
  -4   1  25       86.50       76.42      4.95 o
  -3   1  25      141.27      138.78      6.14 o
  -1   1  25      305.21      319.26      6.42 o
   0   1  25      198.94      245.79      4.44 o
   1   1  25      315.47      323.35      4.94 o
   2   1  25       34.68       41.85      1.90 o
   3   1  25      143.32      141.82      4.14 o
   4   1  25       85.07       78.81      4.03 o
   5   1  25        1.30        3.76      2.38 o
   6   1  25       50.66       52.47      5.15 o
  -5   2  25       87.88       87.90      5.74 o
  -4   2  25      194.58      202.93      8.32 o
  -3   2  25      413.18      359.53     11.48 o
  -2   2  25      145.56      138.19      5.54 o
  -1   2  25      237.98      245.57      4.42 o
   0   2  25       16.65       14.90      1.30 o
   1   2  25      240.43      248.28      4.77 o
   2   2  25      140.28      122.08      3.18 o
   3   2  25      404.53      366.03      7.80 o
   4   2  25      195.59      202.69      6.80 o
   5   2  25       86.61       88.50      6.14 o
  -5   3  25       99.98       90.74      4.45 o
  -4   3  25       55.49       57.22      4.36 o
  -3   3  25      175.93      158.19      6.73 o
  -2   3  25      165.18      150.96      4.34 o
  -1   3  25      318.15      284.27      5.08 o
   0   3  25      124.73      143.76      2.87 o
   1   3  25      320.11      296.35      5.73 o
   2   3  25      160.77      148.15      3.73 o
   3   3  25      175.53      165.46      4.22 o
   4   3  25       53.66       56.11      2.61 o
   5   3  25       99.54      102.36      6.73 o
  -5   4  25       11.14       11.73      2.23 o
  -4   4  25      157.21      156.60      5.55 o
  -3   4  25       47.81       47.76      2.90 o
  -2   4  25       91.02       86.55      4.55 o
  -1   4  25      165.13      164.26      3.99 o
   0   4  25       83.44       75.50      2.16 o
   1   4  25      171.71      169.07      3.96 o
   2   4  25       90.11       85.47      4.23 o
   3   4  25       46.14       52.52      2.51 o
   4   4  25      153.89      155.40      4.51 o
   5   4  25       11.17        9.31      3.17 o
  -4   5  25      188.37      190.42      6.28 o
  -3   5  25      131.03      121.96      4.56 o
  -2   5  25       32.50       33.98      2.42 o
  -1   5  25       19.32       22.83      3.28 o
   0   5  25        0.77        8.71      1.80 o
   1   5  25       18.20       21.84      2.03 o
   2   5  25       33.10       36.80      2.61 o
   3   5  25      132.35      125.40      3.90 o
   4   5  25      188.49      190.39      6.03 o
  -4   6  25       80.70       75.49      4.04 o
  -3   6  25      337.66      332.57      8.68 o
  -2   6  25       17.27       22.88      1.92 o
  -1   6  25       72.56       65.91      3.22 o
   0   6  25      151.04      148.52      4.20 o
   1   6  25       77.27       73.79      3.05 o
   2   6  25       16.05       21.40      1.97 o
   3   6  25      339.24      336.62      8.59 o
   4   6  25       82.96       75.76      5.25 o
  -3   7  25       22.21       22.27      2.56 o
  -2   7  25      104.04       95.39      3.56 o
  -1   7  25        9.99       11.18      1.64 o
   0   7  25      689.81      662.03     14.78 o
   1   7  25        9.39       10.88      2.14 o
   2   7  25      101.86       91.86      5.74 o
   3   7  25       21.46       26.13      3.76 o
  -2   8  25       54.26       65.65      3.69 o
  -1   8  25       31.89       39.99      4.36 o
   0   8  25        2.69        6.53      2.57 o
   1   8  25       34.03       40.98      4.36 o
   2   8  25       52.19       66.92      5.35 o
   0   0  26      696.74      629.51     12.09 o
   1   0  26       40.51       67.23      2.23 o
   2   0  26       97.03       95.03      2.85 o
   3   0  26      259.91      252.03      9.11 o
   4   0  26       84.75       78.40      4.95 o
   5   0  26       78.29       82.16      5.54 o
   6   0  26        2.28        6.73      3.17 o
  -5   1  26       83.70       89.69      5.74 o
  -4   1  26       26.58       26.13      3.37 o
  -3   1  26      504.67      489.21     14.45 o
  -2   1  26      163.79      167.49      6.53 o
  -1   1  26      703.63      680.59     11.89 o
   0   1  26      290.36      284.46      5.01 o
   1   1  26      688.86      654.06     10.37 o
   2   1  26      167.66      170.98      3.77 o
   3   1  26      507.27      494.76      8.62 o
   4   1  26       25.97       26.38      2.82 o
   5   1  26       85.52       89.29      5.94 o
  -5   2  26        0.56        2.18      2.18 o
  -4   2  26      170.18      168.28      7.72 o
  -3   2  26      100.95      111.86      5.35 o
  -2   2  26      562.89      519.30     14.65 o
  -1   2  26      236.47      234.70      4.27 o
   0   2  26      192.34      129.93      2.85 o
   1   2  26      232.15      231.09      4.56 o
   2   2  26      560.24      532.50      8.94 o
   3   2  26       96.47      101.79      3.09 o
   4   2  26      175.62      187.23      6.56 o
   5   2  26        0.85        3.37      2.38 o
  -5   3  26       80.52       75.42      4.09 o
  -4   3  26       26.51       28.51      3.56 o
  -3   3  26       39.14       43.75      3.56 o
  -2   3  26       84.73      101.17      4.75 o
  -1   3  26       27.12       37.66      2.17 o
   0   3  26        9.32       21.73      2.48 o
   1   3  26       29.14       40.29      1.85 o
   2   3  26       82.70       92.35      2.86 o
   3   3  26       38.36       41.13      2.19 o
   4   3  26       26.91       26.75      2.07 o
   5   3  26       79.27       81.77      6.14 o
  -5   4  26       47.92       50.00      3.61 o
  -4   4  26       21.94       22.73      3.37 o
  -3   4  26      156.72      158.60      5.27 o
  -2   4  26        1.18        5.74      1.98 o
  -1   4  26      360.94      332.72      7.92 o
   0   4  26       24.66       26.61      1.45 o
   1   4  26      373.02      344.51      6.42 o
   2   4  26        1.10        4.41      1.27 o
   3   4  26      160.45      165.19      4.37 o
   4   4  26       21.71       21.20      2.28 o
   5   4  26       49.68       55.43      5.15 o
  -4   5  26      128.29      130.62      5.64 o
  -3   5  26       29.64       32.57      2.66 o
  -2   5  26      478.35      451.28      8.52 o
  -1   5  26       41.98       44.03      2.17 o
   0   5  26      461.59      440.09      6.99 o
   1   5  26       40.69       46.14      1.97 o
   2   5  26      484.86      456.67      8.52 o
   3   5  26       29.89       32.82      3.16 o
   4   5  26      129.19      134.69      5.02 o
  -4   6  26       30.17       36.68      4.06 o
  -3   6  26       71.93       75.86      3.89 o
  -2   6  26      115.51       99.31      4.09 o
  -1   6  26       17.06       18.92      2.08 o
   0   6  26      123.14      124.89      6.53 o
   1   6  26       17.58       18.46      1.60 o
   2   6  26      116.34       99.51      3.46 o
   3   6  26       71.35       73.95      3.75 o
   4   6  26       28.07       34.66      3.07 o
  -3   7  26       36.98       35.61      2.95 o
  -2   7  26       29.03       32.34      2.79 o
  -1   7  26       44.19       49.56      2.58 o
   0   7  26       87.08      101.04      9.40 o
   1   7  26       44.03       50.35      3.32 o
   2   7  26       30.53       35.44      3.96 o
   3   7  26       37.63       40.19      4.55 o
  -1   8  26       21.89       24.55      3.76 o
   0   8  26       53.84       50.09      4.55 o
   1   8  26       21.50       24.35      3.96 o
   1   0  27      133.91      123.95      3.32 o
   2   0  27      729.68      690.61     12.42 o
   3   0  27        1.68        3.56      1.78 o
   4   0  27      179.64      143.14      6.93 o
   5   0  27       21.76       24.75      3.56 o
  -5   1  27       54.87       56.23      4.75 o
  -4   1  27       55.28       66.32      4.55 o
  -3   1  27       65.28       84.14      4.75 o
  -2   1  27      431.60      378.14     11.48 o
  -1   1  27      179.50      180.27      4.17 o
   1   1  27      182.42      172.95      5.76 o
   2   1  27      430.77      390.25      6.87 o
   3   1  27       65.43       85.84      4.04 o
   4   1  27       55.06       57.55      3.76 o
   5   1  27       55.09       55.04      4.95 o
  -5   2  27       43.44       48.70      4.55 o
  -4   2  27      121.20      133.64      6.73 o
  -3   2  27      419.07      381.51     12.08 o
  -2   2  27      223.91      212.83      7.72 o
  -1   2  27      153.78      147.34      3.14 o
   0   2  27        5.82        7.03      0.91 o
   1   2  27      146.62      144.57      3.38 o
   2   2  27      224.62      220.34      4.67 o
   3   2  27      410.80      389.93      7.34 o
   4   2  27      122.53      132.14      5.47 o
   5   2  27       41.93       46.13      4.55 o
  -5   3  27       20.17       31.33      2.95 o
  -4   3  27      123.91      118.99      6.34 o
  -3   3  27       35.25       36.23      3.37 o
  -2   3  27      320.78      320.14     10.30 o
  -1   3  27      416.25      389.01      8.57 o
   0   3  27     1763.11     1703.82     24.42 o
   1   3  27      417.78      393.52      7.02 o
   2   3  27      326.23      324.17      6.33 o
   3   3  27       37.85       40.13      2.19 o
   4   3  27      123.46      111.39      5.13 o
   5   3  27       19.00       26.33      4.16 o
  -5   4  27       66.15       72.14      4.85 o
  -4   4  27       50.19       51.73      3.23 o
  -3   4  27      444.69      402.05     14.16 o
  -2   4  27      159.37      138.39      6.14 o
  -1   4  27      225.59      233.21      8.41 o
   0   4  27      293.32      318.98      5.32 o
   1   4  27      227.74      229.88      4.94 o
   2   4  27      159.86      137.50      4.69 o
   3   4  27      457.71      425.24      8.13 o
   4   4  27       49.24       53.35      3.13 o
   5   4  27       67.94       66.32      5.94 o
  -4   5  27       31.03       39.45      3.56 o
  -3   5  27      198.25      193.52      6.03 o
  -2   5  27       76.43       73.20      3.56 o
  -1   5  27       58.91       57.35      2.43 o
   0   5  27       70.43       76.77      4.36 o
   1   5  27       57.20       56.08      2.12 o
   2   5  27       76.13       81.84      3.05 o
   3   5  27      197.31      185.90      5.27 o
   4   5  27       32.05       37.87      2.99 o
  -4   6  27       40.14       37.58      3.23 o
  -3   6  27       14.64       21.14      5.05 o
  -2   6  27       31.03       32.63      2.56 o
  -1   6  27      127.26      123.67      3.75 o
   0   6  27      144.80      152.37      6.34 o
   1   6  27      126.66      118.68      3.29 o
   2   6  27       32.62       36.59      2.27 o
   3   6  27       13.43       16.79      2.31 o
   4   6  27       42.26       41.66      3.27 o
  -3   7  27      103.39      103.33      7.33 o
  -2   7  27       45.17       43.43      3.04 o
  -1   7  27      175.40      180.74      6.08 o
   0   7  27       40.12       34.41      2.90 o
   1   7  27      176.45      171.25      7.92 o
   2   7  27       45.75       44.94      4.36 o
   3   7  27      103.34      103.94      6.34 o
  -1   8  27       74.00       82.56      5.54 o
   0   8  27        1.53        4.36      2.57 o
   1   8  27       72.28       83.55      5.94 o
   0   0  28      295.30      319.54      9.31 o
   1   0  28      845.54      851.78     14.97 o
   2   0  28      237.01      251.08      5.52 o
   3   0  28       87.58       96.61      5.15 o
   4   0  28        0.99        1.78      1.98 o
   5   0  28       30.21       38.61      4.36 o
  -5   1  28        4.67        3.37      2.38 o
  -4   1  28      180.78      170.07      7.72 o
  -3   1  28      474.83      439.12     13.46 o
  -2   1  28      350.85      360.13     11.09 o
  -1   1  28       99.56      101.82      3.27 o
   0   1  28     1868.24     1832.84     26.03 o
   1   1  28       98.25      101.43      2.70 o
   2   1  28      349.57      356.81      8.67 o
   3   1  28      473.03      424.65     10.56 o
   4   1  28      178.90      176.76      6.93 o
   5   1  28        4.70        7.92      2.77 o
  -5   2  28      194.33      183.92      8.71 o
  -4   2  28       30.97       30.69      3.56 o
  -3   2  28       80.84       81.17      4.75 o
  -2   2  28      148.31      135.62      5.94 o
  -1   2  28      575.75      557.61     10.27 o
   0   2  28       44.04       49.62      1.99 o
   1   2  28      571.16      548.30      9.04 o
   2   2  28      154.40      142.15      3.53 o
   3   2  28       76.41       69.97      5.43 o
   4   2  28       30.27       33.82      3.76 o
   5   2  28      190.72      186.89      9.11 o
  -5   3  28       37.28       37.02      4.16 o
  -4   3  28       20.98       21.98      3.17 o
  -3   3  28      174.72      173.83      7.33 o
  -2   3  28      499.92      464.07     13.66 o
  -1   3  28      224.04      212.63      5.58 o
   0   3  28      122.75      164.79      9.72 o
   1   3  28      228.03      222.97      4.64 o
   2   3  28      503.14      466.41      8.32 o
   3   3  28      176.07      183.90      4.55 o
   4   3  28       19.66       21.25      2.97 o
   5   3  28       38.00       35.64      4.55 o
  -5   4  28       24.12       28.16      3.14 o
  -4   4  28       78.06       80.79      4.09 o
  -3   4  28       78.69       78.99      4.75 o
  -2   4  28       67.57       67.31      4.16 o
  -1   4  28      497.42      450.97     10.09 o
   0   4  28       31.01       31.13      2.95 o
   1   4  28      492.47      463.21      8.16 o
   2   4  28       63.99       59.53      2.48 o
   3   4  28       79.92       77.45      6.07 o
   4   4  28       77.63       76.01      4.95 o
   5   4  28       23.09       27.52      4.36 o
  -4   5  28       58.18       58.46      4.55 o
  -3   5  28       46.92       59.63      4.65 o
  -2   5  28       22.95       25.12      3.46 o
  -1   5  28       33.63       36.28      2.09 o
   0   5  28       15.86       21.41      2.19 o
   1   5  28       34.80       37.93      2.07 o
   2   5  28       22.11       24.61      1.97 o
   3   5  28       45.18       61.76      2.89 o
   4   5  28       58.32       60.55      3.49 o
  -4   6  28       19.17       26.75      2.90 o
  -3   6  28      171.85      166.90      5.80 o
  -2   6  28      144.51      146.26      5.16 o
  -1   6  28      116.04      117.75      3.67 o
   0   6  28       53.38       54.56      4.26 o
   1   6  28      115.57      115.08      3.21 o
   2   6  28      145.11      144.19      4.28 o
   3   6  28      171.16      159.51      6.83 o
   4   6  28       19.60       25.94      3.96 o
  -3   7  28        4.37        2.53      1.86 o
  -2   7  28       45.49       47.54      3.21 o
  -1   7  28       38.89       42.40      3.13 o
   0   7  28       21.90       30.65      2.85 o
   1   7  28       38.88       45.73      4.36 o
   2   7  28       45.72       41.58      4.16 o
   3   7  28        3.98        0.40      2.57 o
  -1   8  28       51.96       61.57      4.95 o
   0   8  28        7.73        7.33      2.77 o
   1   8  28       48.56       57.02      4.95 o
   1   0  29      852.47      837.59     14.76 o
   2   0  29      352.27      324.90     10.30 o
   3   0  29       46.04       44.74      3.56 o
   4   0  29        0.09        2.97      1.98 o
   5   0  29        5.64        7.13      2.77 o
  -5   1  29       32.06       35.44      4.16 o
  -4   1  29       17.04       24.55      3.37 o
  -3   1  29       20.76       44.94      3.76 o
  -2   1  29      291.93      280.94      9.50 o
  -1   1  29      166.93      177.44      4.25 o
   0   1  29      121.48      150.83      3.24 o
   1   1  29      172.16      177.79      3.79 o
   2   1  29      293.29      281.94      5.52 o
   3   1  29       21.43       39.77      2.99 o
   4   1  29       16.85       20.86      2.75 o
   5   1  29       32.47       31.87      4.16 o
  -5   2  29       13.18       19.60      3.56 o
  -4   2  29      173.37      152.05      7.13 o
  -3   2  29      133.74      122.15      5.94 o
  -2   2  29       19.70       29.50      2.97 o
  -1   2  29      496.12      450.63      8.73 o
   0   2  29      537.70      514.96      9.87 o
   1   2  29      503.05      456.12      7.76 o
   2   2  29       20.35       27.50      2.15 o
   3   2  29      138.10      135.90      3.69 o
   4   2  29      170.92      145.51      5.85 o
   5   2  29       13.76       22.77      3.96 o
  -5   3  29       63.21       61.37      4.95 o
  -4   3  29       64.65       70.09      4.75 o
  -3   3  29       75.77       81.96      4.95 o
  -2   3  29       78.35       82.36      4.55 o
  -1   3  29       69.92       70.65      2.87 o
   0   3  29      818.93      783.83     14.28 o
   1   3  29       66.37       66.35      2.39 o
   2   3  29       75.08       67.91      5.60 o
   3   3  29       72.67       77.13      2.94 o
   4   3  29       62.40       60.03      3.95 o
   5   3  29       65.53       63.35      5.54 o
  -5   4  29       66.19       64.40      3.97 o
  -4   4  29      272.83      260.73      7.69 o
  -3   4  29        3.37        5.94      2.18 o
  -2   4  29       95.26       97.80      5.15 o
  -1   4  29      105.69      115.20      3.91 o
   0   4  29       31.51       23.44      1.57 o
   1   4  29      107.12      109.77      3.17 o
   2   4  29       94.40       98.69      3.15 o
   3   4  29        3.86        4.80      1.42 o
   4   4  29      279.02      266.39      7.16 o
   5   4  29       66.92       63.75      5.54 o
  -4   5  29       56.72       60.58      3.71 o
  -3   5  29      107.56       99.94      6.53 o
  -2   5  29      121.79      117.46      5.15 o
  -1   5  29      102.29       94.05      3.11 o
   0   5  29       13.94       20.51      2.17 o
   1   5  29      107.62       92.26      3.02 o
   2   5  29      122.18      116.79      3.64 o
   3   5  29      111.59      101.80      3.59 o
   4   5  29       56.66       54.94      3.41 o
  -3   6  29       25.20       22.73      4.36 o
  -2   6  29        0.79        2.47      1.52 o
  -1   6  29       61.90       58.74      2.70 o
   0   6  29        2.94        8.33      1.86 o
   1   6  29       65.46       65.08      2.81 o
   2   6  29        0.70        2.53      1.40 o
   3   6  29       25.89       25.76      2.73 o
  -2   7  29       68.49       80.73      3.97 o
  -1   7  29        2.18        5.42      1.94 o
   0   7  29        1.09        0.59      1.98 o
   1   7  29        2.45        2.57      2.38 o
   2   7  29       67.63       72.07      5.35 o
   0   8  29        1.40        0.99      2.18 o
   0   0  30      325.57      294.60      8.91 o
   1   0  30       51.04       80.85      2.71 o
   3   0  30        3.45        6.93      2.18 o
   4   0  30      202.96      183.29     13.17 o
   5   0  30        1.48        1.19      2.18 o
  -5   1  30       70.42       67.31      5.35 o
  -4   1  30        0.01        1.19      1.98 o
  -3   1  30      701.08      639.68     18.61 o
  -2   1  30       93.58       93.05      4.75 o
  -1   1  30      527.28      500.66      9.65 o
   0   1  30       25.16       28.00      1.75 o
   1   1  30      535.69      513.96      8.46 o
   2   1  30       90.19       92.18      2.74 o
   3   1  30      695.06      657.85     14.65 o
   4   1  30        0.04        2.91      1.73 o
   5   1  30       69.65       71.27      5.54 o
  -5   2  30      133.65      123.34      7.13 o
  -4   2  30       93.04       98.79      5.74 o
  -3   2  30       10.77       17.22      2.77 o
  -2   2  30      414.23      392.60     11.88 o
  -1   2  30       18.35       26.27      1.66 o
   0   2  30      144.86      140.96      3.85 o
   1   2  30       18.04       25.32      4.29 o
   2   2  30      408.90      379.09      7.03 o
   3   2  30        9.51       16.77      3.72 o
   4   2  30       90.90       96.31      5.74 o
   5   2  30      134.00      121.76      7.33 o
  -5   3  30        9.91       12.27      2.97 o
  -4   3  30      127.37      128.69      6.73 o
  -3   3  30      305.85      263.51      9.70 o
  -2   3  30      207.44      201.15      7.72 o
  -1   3  30        5.57        3.76      1.78 o
   0   3  30      345.70      355.99     10.59 o
   1   3  30        4.68        5.09      1.06 o
   2   3  30      213.06      206.96      4.70 o
   3   3  30      308.44      277.36      5.96 o
   4   3  30      126.34      125.91      5.94 o
   5   3  30       10.93       13.86      3.56 o
  -4   4  30       56.77       64.49      4.26 o
  -3   4  30      102.82       98.00      5.54 o
  -2   4  30       38.37       34.05      3.37 o
  -1   4  30      131.82      132.45      5.94 o
   0   4  30        0.98        0.36      0.88 o
   1   4  30      124.97      120.91      3.40 o
   2   4  30       40.75       36.47      2.46 o
   3   4  30      102.24       98.09      3.41 o
   4   4  30       56.76       61.63      3.46 o
  -4   5  30        0.09        4.37      1.94 o
  -3   5  30       41.51       50.17      3.23 o
  -2   5  30       83.67       76.99      3.61 o
  -1   5  30       17.74       18.24      1.94 o
   0   5  30        0.58        5.06      2.67 o
   1   5  30       17.43       20.82      2.97 o
   2   5  30       87.95       80.30      3.07 o
   3   5  30       42.30       45.99      2.95 o
   4   5  30        0.10        2.41      1.89 o
  -3   6  30       73.20       70.16      3.80 o
  -2   6  30       61.84       59.91      8.02 o
  -1   6  30       13.66       17.60      2.10 o
   0   6  30      169.38      162.28      9.60 o
   1   6  30       13.42       17.11      2.10 o
   2   6  30       61.77       56.62      2.78 o
   3   6  30       76.32       73.68      3.77 o
  -2   7  30       41.27       44.90      3.66 o
  -1   7  30       53.18       56.82      4.55 o
   0   7  30       61.65       57.41      4.55 o
   1   7  30       55.16       53.85      4.55 o
   2   7  30       42.53       49.30      4.55 o
   1   0  31      340.86      339.90      7.12 o
   2   0  31      422.59      411.76      8.29 o
   3   0  31      110.18      117.01      5.94 o
   4   0  31        2.74        2.61      1.98 o
   5   0  31        2.42        2.18      2.38 o
  -5   1  31       10.48       12.27      3.17 o
  -4   1  31      132.76      118.99      6.53 o
  -2   1  31        9.90       12.67      2.18 o
  -1   1  31      436.99      439.03     10.10 o
   0   1  31      144.24      159.04      4.13 o
   1   1  31      438.23      429.89      7.48 o
   2   1  31       10.72       11.86      1.30 o
   3   1  31       12.17       26.33      4.36 o
   4   1  31      131.00      123.09      8.71 o
   5   1  31        9.73       10.69      3.17 o
  -5   2  31       23.53       25.34      3.76 o
  -4   2  31      126.32      115.03      6.34 o
  -3   2  31       51.91       48.70      3.96 o
  -2   2  31      317.69      296.77      9.90 o
  -1   2  31      210.67      194.02      7.33 o
   0   2  31       97.46       85.43      2.94 o
   1   2  31      206.21      205.46      4.33 o
   2   2  31      311.47      292.69      6.47 o
   3   2  31       54.51       54.63      2.40 o
   4   2  31      126.68      117.66      5.28 o
   5   2  31       23.79       20.99      3.96 o
  -5   3  31       15.39       13.07      3.17 o
  -4   3  31      103.52      100.38      5.94 o
  -3   3  31       23.53       34.25      3.37 o
  -2   3  31        2.08        7.13      1.98 o
  -1   3  31       55.67       58.60      3.76 o
   0   3  31      734.69      754.81     13.86 o
   1   3  31       53.46       55.93      2.20 o
   2   3  31        2.24        5.76      1.20 o
   3   3  31       24.00       36.04      2.42 o
   4   3  31      109.11      111.27      6.73 o
   5   3  31       15.25       19.40      3.76 o
  -4   4  31       69.32       68.78      3.86 o
  -3   4  31      251.70      232.63      9.11 o
  -2   4  31       74.88       73.45      4.55 o
  -1   4  31      291.50      266.68      9.50 o
   0   4  31       48.62       49.34      2.57 o
   1   4  31      298.38      281.40      6.79 o
   2   4  31       75.20       72.23      2.70 o
   3   4  31      245.07      218.89      5.39 o
   4   4  31       70.74       70.48      5.54 o
  -4   5  31      133.59      130.05      5.41 o
  -3   5  31       49.11       51.34      3.28 o
  -2   5  31       14.48       23.96      2.37 o
  -1   5  31        5.77        8.15      1.68 o
   0   5  31      281.70      275.28      7.36 o
   1   5  31        5.06        7.99      1.68 o
   2   5  31       14.35       19.29      1.83 o
   3   5  31       48.44       56.52      2.89 o
   4   5  31      137.68      135.07      5.13 o
  -3   6  31       90.50       97.94      4.47 o
  -2   6  31       25.99       29.79      2.65 o
  -1   6  31      156.79      160.17      7.33 o
   0   6  31        4.90        6.86      1.86 o
   1   6  31      154.06      159.11      5.18 o
   2   6  31       25.73       29.87      2.59 o
   3   6  31       87.96       97.32      4.39 o
  -2   7  31        0.14        1.67      1.66 o
  -1   7  31       16.94       22.97      3.56 o
   0   7  31       20.79       20.79      3.37 o
   1   7  31       18.55       20.19      3.56 o
   2   7  31        0.15        2.97      2.57 o
   0   0  32      727.67      701.45     18.21 o
   1   0  32      531.41      513.28      9.93 o
   2   0  32      119.07      121.96      5.74 o
   3   0  32       65.38       78.80      4.95 o
   4   0  32        4.86        7.51      2.16 o
   5   0  32        3.30        8.12      2.97 o
  -5   1  32        2.86        6.14      2.77 o
  -4   1  32       55.10       59.00      4.75 o
  -3   1  32       46.06       41.38      3.76 o
  -2   1  32      130.20      134.83      5.94 o
  -1   1  32      154.48      150.20      3.97 o
   0   1  32      775.61      764.37     13.86 o
   1   1  32      150.00      144.81      4.31 o
   2   1  32      127.97      126.28      3.35 o
   3   1  32       46.13       46.00      3.18 o
   4   1  32       54.21       57.46      3.90 o
   5   1  32        2.71        1.19      2.38 o
  -5   2  32       25.35       32.86      4.36 o
  -4   2  32       75.29       80.58      5.54 o
  -3   2  32      134.08      141.36      6.53 o
  -2   2  32      103.27      108.69      5.35 o
  -1   2  32       43.87       50.49      3.56 o
   0   2  32       33.16       31.74      2.97 o
   1   2  32       43.27       53.55      2.15 o
   2   2  32      108.08      107.60      3.19 o
   3   2  32      138.20      136.97      5.28 o
   4   2  32       75.73       77.90      4.42 o
   5   2  32       27.12       32.86      4.36 o
  -5   3  32        1.45       -0.99      1.98 o
  -4   3  32       10.30       15.44      3.17 o
  -3   3  32       10.88       11.48      2.57 o
  -2   3  32        3.80        6.93      1.98 o
  -1   3  32       87.61       76.02      4.36 o
   0   3  32     1136.59     1062.69     18.76 o
   1   3  32       88.21       83.21      4.55 o
   2   3  32        3.41        5.49      1.23 o
   3   3  32       11.60       13.70      1.66 o
   4   3  32        9.35        6.93      2.77 o
   5   3  32        1.06        1.39      2.57 o
  -4   4  32       20.20       27.89      2.99 o
  -3   4  32       98.04       96.02      5.74 o
  -2   4  32       44.77       55.83      4.16 o
  -1   4  32      165.40      161.75      6.73 o
   0   4  32       16.33       14.06      2.38 o
   1   4  32      166.87      160.52      4.75 o
   2   4  32       41.65       48.94      2.51 o
   3   4  32      100.45      100.05      3.45 o
   4   4  32       20.17       20.99      3.96 o
  -4   5  32       13.53       16.18      2.65 o
  -3   5  32       52.57       52.67      3.32 o
  -2   5  32      108.35      113.50      6.43 o
  -1   5  32      159.34      149.26      4.89 o
   0   5  32       45.33       40.96      2.76 o
   1   5  32      163.19      152.27      4.76 o
   2   5  32      109.12      114.14      3.65 o
   3   5  32       51.11       53.27      3.21 o
   4   5  32       14.10       17.67      2.51 o
  -3   6  32        8.03        8.98      2.19 o
  -2   6  32      102.02       99.78      4.37 o
  -1   6  32      275.92      260.94      9.90 o
   0   6  32        5.43        7.32      1.94 o
   1   6  32      274.45      251.83      9.70 o
   2   6  32      103.47       94.17      4.11 o
   3   6  32        9.03       13.32      2.37 o
  -2   7  32       78.93       77.99     10.59 o
  -1   7  32       50.80       53.85      4.75 o
   0   7  32       41.82       36.63      3.96 o
   1   7  32       51.74       60.78      4.95 o
   2   7  32       78.39       87.31      5.74 o
   1   0  33       35.42       55.47      2.37 o
   2   0  33       28.83       33.85      3.17 o
   3   0  33        2.19        4.36      2.18 o
   4   0  33       64.98       77.62      4.32 o
   5   0  33      156.74      153.44      8.32 o
  -5   1  33       28.55       37.42      4.75 o
  -4   1  33       23.51       36.03      3.96 o
  -3   1  33        0.29        1.39      1.78 o
  -2   1  33      165.11      163.93      6.93 o
  -1   1  33       16.68       24.41      1.66 o
   0   1  33       13.38       30.29      2.57 o
   1   1  33       15.86       23.45      1.53 o
   2   1  33      161.58      157.98      3.87 o
   3   1  33        0.40        4.83      1.79 o
   4   1  33       23.43       27.49      3.08 o
   5   1  33       28.80       38.41      4.75 o
  -5   2  33       68.01       69.49      5.74 o
  -4   2  33       30.52       34.05      3.96 o
  -3   2  33       26.00       41.18      3.76 o
  -2   2  33       58.43       57.41      3.96 o
  -1   2  33      295.17      273.02      9.31 o
   0   2  33       50.37       46.33      2.24 o
   1   2  33      295.25      279.71      6.44 o
   2   2  33       59.39       58.03      2.29 o
   3   2  33       25.10       35.35      4.16 o
   4   2  33       29.12       33.46      4.16 o
   5   2  33       65.38       67.31      5.74 o
  -4   3  33       13.48       10.10      2.77 o
  -3   3  33       26.17       28.31      3.56 o
  -2   3  33       57.37       57.02      3.96 o
  -1   3  33       22.35       24.15      2.77 o
   0   3  33       31.54       46.13      3.56 o
   1   3  33       24.48       25.24      1.96 o
   2   3  33       57.52       55.72      2.39 o
   3   3  33       23.62       25.84      1.97 o
   4   3  33       13.24        9.11      2.97 o
  -4   4  33      242.03      240.09      7.58 o
  -3   4  33        9.05       13.86      2.77 o
  -2   4  33        8.43       12.47      2.57 o
  -1   4  33      126.15      127.10      5.94 o
   0   4  33       24.42       24.95      2.97 o
   1   4  33      126.98      122.73      4.13 o
   2   4  33        8.64       10.91      1.55 o
   3   4  33        8.88       13.97      2.12 o
   4   4  33      235.97      248.86     10.89 o
  -3   5  33      152.20      147.45      6.24 o
  -2   5  33       67.70       65.59      5.35 o
  -1   5  33       33.84       33.82      2.56 o
   0   5  33        2.20        9.31      2.38 o
   1   5  33       33.22       32.46      2.47 o
   2   5  33       69.58       69.32      3.43 o
   3   5  33      153.88      149.17      5.21 o
  -3   6  33        1.06        1.27      1.71 o
  -2   6  33       18.00       24.48      2.62 o
  -1   6  33        4.79       10.69      2.77 o
   0   6  33      237.73      218.97      8.91 o
   1   6  33        5.46       12.08      2.77 o
   2   6  33       17.78       20.59      2.47 o
   3   6  33        1.28        1.22      1.61 o
  -1   7  33       57.96       60.58      4.75 o
   0   7  33        7.08        7.52      2.57 o
   1   7  33       57.44       63.95      4.95 o
   0   0  34     1006.56      961.99     23.96 o
   1   0  34      211.20      199.86      4.96 o
   2   0  34       27.06       31.87      3.17 o
   3   0  34       37.30       34.25      3.56 o
   4   0  34       45.54       49.04      3.66 o
   5   0  34       19.78       29.50      4.36 o
  -5   1  34        7.68       16.04      3.56 o
  -4   1  34       26.00       28.51      3.76 o
  -3   1  34      117.19      113.44      5.94 o
  -2   1  34       78.09       75.03      4.55 o
  -1   1  34       76.63      102.61      3.27 o
   0   1  34      123.21      118.51      5.05 o
   1   1  34       72.21       93.63      3.21 o
   2   1  34       77.30       75.58      3.54 o
   3   1  34      116.97      119.96      4.95 o
   4   1  34       28.13       30.09      7.52 o
   5   1  34        8.36       12.87      3.56 o
  -5   2  34       19.47       23.56      3.96 o
  -4   2  34       71.82       64.54      4.95 o
  -3   2  34      215.43      201.54      8.32 o
  -2   2  34       97.43      101.17      5.15 o
   0   2  34       74.20       74.07      2.87 o
   1   2  34        2.65        6.14      1.78 o
   2   2  34       93.45       96.06      3.04 o
   3   2  34      216.18      203.31      6.70 o
   4   2  34       74.76       68.90      5.54 o
   5   2  34       18.56       19.60      3.76 o
  -4   3  34       14.22       21.78      3.56 o
  -3   3  34       87.46       84.14      5.35 o
  -2   3  34       66.78       60.98      4.36 o
  -1   3  34       24.59       32.07      3.17 o
   0   3  34       76.40       75.47      3.17 o
   1   3  34       24.91       31.97      2.10 o
   2   3  34       66.64       66.86      2.64 o
   3   3  34       85.05       80.16      3.05 o
   4   3  34       13.63       16.63      3.56 o
  -4   4  34       11.19       21.71      2.76 o
  -3   4  34       93.00      100.77      5.94 o
  -2   4  34       74.68       70.28      4.55 o
  -1   4  34      152.00      156.80      6.73 o
   0   4  34       52.37       48.70      3.76 o
   1   4  34      149.20      142.41      4.55 o
   2   4  34       72.68       71.28      3.29 o
   3   4  34       91.73       98.35      3.49 o
   4   4  34       11.23       23.16      3.96 o
  -3   5  34       57.89       61.78      3.71 o
  -2   5  34       94.20       92.82      4.09 o
  -1   5  34       33.60       33.15      2.65 o
   0   5  34       63.06       67.91      4.75 o
   1   5  34       35.69       34.33      2.45 o
   2   5  34       93.16       87.81      3.77 o
   3   5  34       57.11       61.81      3.41 o
  -2   6  34       43.51       59.00      3.55 o
  -1   6  34       20.85       25.34      3.56 o
   0   6  34        4.59       12.87      2.77 o
   1   6  34       19.61       22.37      3.37 o
   2   6  34       41.96       51.08      3.21 o
  -1   7  34       53.99       51.48      4.55 o
   0   7  34        3.58        6.73      2.57 o
   1   7  34       55.64       54.25      4.75 o
   1   0  35        0.92        6.14      1.18 o
   2   0  35      438.38      380.72     12.27 o
   3   0  35       90.97       77.96      4.03 o
   4   0  35       66.11       64.34      5.15 o
   5   0  35       13.99       13.66      3.37 o
  -5   1  35       32.94       38.01      4.75 o
  -4   1  35       42.49       45.54      4.55 o
  -3   1  35       16.44       20.99      2.97 o
  -2   1  35       50.81       55.43      3.96 o
  -1   1  35      739.03      709.39     13.08 o
   0   1  35      161.84      175.19      4.69 o
   1   1  35      729.89      689.72     13.08 o
   2   1  35       50.70       54.58      3.16 o
   3   1  35       14.66       20.97      2.62 o
   4   1  35       42.44       40.98      4.36 o
   5   1  35       33.29       37.02      4.75 o
  -4   2  35       17.43       23.16      3.56 o
  -3   2  35       24.13       34.45      3.56 o
  -2   2  35      100.63      100.77      5.35 o
  -1   2  35      357.15      343.30     11.09 o
   0   2  35       45.32       42.16      2.31 o
   1   2  35      352.47      343.12      7.62 o
   2   2  35      105.66      106.72      3.19 o
   3   2  35       24.74       33.54      3.04 o
   4   2  35       17.50       20.59      3.76 o
  -4   3  35       47.72       47.71      4.36 o
  -3   3  35       42.25       53.06      4.36 o
  -2   3  35       55.12       51.67      3.96 o
  -1   3  35      151.78      140.57      6.34 o
   0   3  35      200.68      190.88      5.10 o
   1   3  35      153.97      142.24      4.41 o
   2   3  35       54.87       50.90      2.76 o
   3   3  35       43.71       55.35      3.15 o
   4   3  35       50.92       46.13      4.75 o
  -4   4  35      106.69      115.15      5.21 o
  -3   4  35       22.13       24.95      3.56 o
  -2   4  35       42.55       43.56      3.96 o
  -1   4  35      252.28      244.11      9.11 o
   0   4  35        1.74        5.15      2.18 o
   1   4  35      248.01      246.42      6.37 o
   2   4  35       43.03       37.91      2.59 o
   3   4  35       21.57       27.55      2.21 o
   4   4  35      106.35      119.78      7.33 o
  -3   5  35        1.72        6.84      2.00 o
  -2   5  35        6.36        7.85      1.94 o
  -1   5  35       63.69       65.99      4.85 o
   0   5  35      578.47      514.75     15.64 o
   1   5  35       64.02       62.01      3.56 o
   2   5  35        6.22        7.08      1.66 o
   3   5  35        1.60        3.75      1.75 o
  -2   6  35      140.70      137.52      6.24 o
  -1   6  35       38.71       38.21      3.96 o
   0   6  35       83.26       89.09      5.54 o
   1   6  35       37.85       41.77      4.16 o
   2   6  35      142.86      148.86      5.31 o
  -1   7  35       53.18       66.32      5.15 o
   0   7  35       40.42       43.95      4.36 o
   1   7  35       50.51       52.07      4.75 o
   0   0  36        3.54        8.91      1.78 o
   1   0  36        1.97        7.13      1.26 o
   2   0  36      226.94      229.35      7.42 o
   3   0  36        2.37       16.23      4.16 o
   4   0  36      215.30      214.81      9.70 o
  -4   1  36       12.58       16.43      3.17 o
  -3   1  36       44.18       34.65      3.56 o
  -2   1  36       75.56       76.02      4.75 o
  -1   1  36       65.71       88.73      7.13 o
   0   1  36      382.35      382.32      8.12 o
   1   1  36       64.85       82.26      3.17 o
   2   1  36       76.68       81.33      2.74 o
   3   1  36       45.62       50.17      4.26 o
   4   1  36       12.62       16.83      3.37 o
  -4   2  36      181.32      190.46      8.91 o
  -3   2  36       46.97       40.78      3.96 o
  -2   2  36       19.30       23.96      2.97 o
  -1   2  36      160.40      170.46      6.93 o
   0   2  36      364.08      335.27      7.42 o
   1   2  36      163.64      169.98      4.75 o
   2   2  36       19.05       22.65      2.00 o
   3   2  36       48.55       51.69      3.52 o
   4   2  36      177.74      195.01      9.31 o
  -4   3  36       22.57       21.38      3.76 o
  -3   3  36       47.76       55.24      4.36 o
  -2   3  36      116.66      114.04      5.94 o
  -1   3  36        4.68       10.10      2.38 o
   0   3  36       88.97      104.54      6.63 o
   1   3  36        4.87       10.15      1.61 o
   2   3  36      113.88      114.28      4.03 o
   3   3  36       45.93       52.96      2.61 o
   4   3  36       21.50       22.57      3.96 o
  -4   4  36       23.99       26.93      3.96 o
  -3   4  36        6.12       10.89      2.77 o
  -2   4  36       62.50       62.56      4.55 o
  -1   4  36      186.17      174.03      7.52 o
   0   4  36       18.31       20.59      2.97 o
   1   4  36      187.61      183.64      5.32 o
   2   4  36       59.99       66.39      3.21 o
   3   4  36        5.58       10.18      1.94 o
   4   4  36       23.98       22.17      4.16 o
  -3   5  36       68.41       68.68      5.44 o
  -2   5  36      117.40      124.40     11.98 o
  -1   5  36      203.46      192.64      8.32 o
   0   5  36        3.08       17.62      2.97 o
   1   5  36      209.09      204.52      5.88 o
   2   5  36      115.13      117.67      4.47 o
   3   5  36       67.84       68.72      3.63 o
  -2   6  36       22.05       37.35      9.40 o
  -1   6  36       66.03       59.00      4.75 o
   0   6  36       11.94       12.27      2.77 o
   1   6  36       67.06       64.74      4.75 o
   2   6  36       22.05       30.24      3.46 o
   1   0  37      173.65      182.59      4.85 o
   2   0  37      108.86      119.78      5.94 o
   3   0  37      522.26      482.05     24.65 o
   4   0  37        3.19        8.12      2.77 o
  -4   1  37        4.37        7.13      2.77 o
  -3   1  37       73.69       67.31      4.95 o
  -2   1  37      146.19      136.41      6.34 o
  -1   1  37       68.54       76.62      4.36 o
   0   1  37      226.91      234.21      5.74 o
   1   1  37       70.34       74.33      2.93 o
   2   1  37      146.01      137.79      6.53 o
   3   1  37       73.73       78.54      4.09 o
   4   1  37        4.29        5.54      2.77 o
  -4   2  37       23.61       29.10      3.96 o
  -3   2  37        1.24        2.57      1.98 o
  -2   2  37       19.35       21.38      2.97 o
  -1   2  37       27.48       28.51      3.17 o
   0   2  37      473.89      476.31     17.72 o
   1   2  37       26.81       30.05      2.14 o
   2   2  37       19.21       21.83      2.00 o
   3   2  37        1.03        2.25      1.79 o
   4   2  37       24.94       28.31      4.16 o
  -4   3  37        4.20        2.97      2.38 o
  -3   3  37      113.70      107.90      6.14 o
  -2   3  37       37.44       42.76      3.76 o
  -1   3  37       68.96       61.37      4.16 o
   0   3  37        4.74        5.54      2.18 o
   1   3  37       66.97       65.00      3.01 o
   2   3  37       37.16       44.63      3.07 o
   3   3  37      112.29      119.58      6.73 o
   4   3  37        4.11        3.96      2.77 o
  -3   4  37       39.26       42.96      4.16 o
  -2   4  37       47.89       51.28      4.16 o
  -1   4  37       69.51       82.36      4.95 o
   0   4  37      107.04      105.33      5.54 o
   1   4  37       69.53       76.78      3.35 o
   2   4  37       48.40       46.56      2.79 o
   3   4  37       38.92       40.77      2.85 o
  -3   5  37       50.33       61.08      3.89 o
  -2   5  37       19.66       26.00      2.65 o
  -1   5  37       57.05       60.38      4.55 o
   0   5  37      109.51      103.94      5.74 o
   1   5  37       53.38       64.34      4.55 o
   2   5  37       20.38       20.89      2.31 o
   3   5  37       48.66       50.94      3.27 o
  -2   6  37       96.91       93.59      5.74 o
  -1   6  37       23.74       28.11      3.76 o
   0   6  37       32.67       36.63      3.96 o
   1   6  37       23.35       25.54      3.56 o
   2   6  37       96.38       87.06      4.19 o
   0   0  38      131.31      135.62      5.94 o
   1   0  38      338.79      319.58      7.20 o
   2   0  38      370.99      343.70     11.68 o
   3   0  38       80.82       83.48      4.28 o
   4   0  38      116.15      119.38      7.13 o
  -4   1  38       67.88       78.60      5.74 o
  -3   1  38       64.79       63.75      4.95 o
  -2   1  38      138.09      129.28      6.34 o
  -1   1  38      146.50      149.28      6.53 o
   0   1  38        9.90       18.88      1.75 o
   1   1  38      151.38      149.65      4.39 o
   2   1  38      137.33      144.13      6.73 o
   3   1  38       64.27       71.12      3.95 o
   4   1  38       67.39       72.07      5.54 o
  -4   2  38       30.72       32.86      4.16 o
  -3   2  38       43.54       38.80      3.96 o
  -2   2  38      117.83      114.04      5.94 o
  -1   2  38       15.07       21.38      2.77 o
   0   2  38      305.65      320.13     13.66 o
   1   2  38       15.08       22.00      2.09 o
   2   2  38      114.50      115.82      3.94 o
   3   2  38       44.44       47.12      4.55 o
   4   2  38       31.35       30.09      4.36 o
  -4   3  38       48.38       38.80      4.55 o
  -3   3  38       12.53       18.41      3.17 o
  -2   3  38       34.18       34.65      3.56 o
  -1   3  38       14.10       21.18      2.77 o
   0   3  38        2.52        9.70      2.38 o
   1   3  38       12.28       16.10      1.89 o
   2   3  38       33.09       38.31      2.51 o
   3   3  38       12.11       13.07      3.17 o
   4   3  38       49.74       47.12      5.15 o
  -3   4  38        9.19       10.49      2.97 o
  -2   4  38       71.15       65.73      4.75 o
  -1   4  38      144.81      135.02      6.53 o
   0   4  38       10.43       17.22      2.77 o
   1   4  38      145.45      135.47      4.55 o
   2   4  38       72.28       69.20      3.35 o
   3   4  38        8.39        9.98      1.94 o
  -3   5  38       26.66       31.08      3.18 o
  -2   5  38      108.17      104.50      4.59 o
  -1   5  38      112.76      103.94      5.94 o
   0   5  38      104.57      104.34      5.94 o
   1   5  38      110.34      111.27      5.94 o
   2   5  38      105.26      102.53      4.19 o
   3   5  38       27.02       31.40      4.55 o
  -1   6  38        4.45        5.74      2.57 o
   0   6  38        1.66        4.36      2.38 o
   1   6  38        4.91        8.32      2.77 o
   1   0  39        0.76        9.72      1.38 o
   2   0  39       31.25       54.05      4.36 o
   3   0  39        0.05        6.37      2.16 o
   4   0  39        0.40        3.37      2.57 o
  -4   1  39       45.51       51.67      4.75 o
  -3   1  39       67.91       82.16      5.35 o
  -2   1  39        0.60        5.35      2.18 o
  -1   1  39      229.53      227.88      8.51 o
   0   1  39       35.95       35.77      2.87 o
   1   1  39      228.42      219.46      5.66 o
   2   1  39        0.63        3.76      1.98 o
   3   1  39       67.99       76.82      5.35 o
   4   1  39       46.26       46.33      4.75 o
  -4   2  39       11.11       12.67      3.37 o
  -3   2  39       70.47       67.91      4.95 o
  -2   2  39       35.43       34.05      3.76 o
  -1   2  39      165.34      172.05      7.33 o
   0   2  39      271.52      264.29      6.44 o
   1   2  39      164.14      165.68      4.89 o
   2   2  39       35.76       41.16      2.57 o
   3   2  39       68.59       75.43      5.54 o
   4   2  39       11.23        8.71      3.17 o
  -3   3  39       31.56       35.24      3.96 o
  -2   3  39        6.04        6.73      2.38 o
  -1   3  39       50.01       46.72      3.96 o
   0   3  39      408.99      373.79     12.08 o
   1   3  39       51.37       46.16      2.66 o
   2   3  39        6.07        5.38      1.61 o
   3   3  39       32.64       34.25      4.36 o
  -3   4  39      105.80      111.07      6.53 o
  -2   4  39        7.86        7.52      2.57 o
  -1   4  39      166.06      167.69      7.52 o
   0   4  39       80.03       73.45      4.75 o
   1   4  39      163.28      170.23      5.25 o
   2   4  39        7.67        8.78      2.47 o
   3   4  39      104.83       96.09      4.17 o
  -2   5  39        2.69        8.03      2.38 o
  -1   5  39       18.49       22.97      3.56 o
   0   5  39       40.20       35.83      3.76 o
   1   5  39       17.91       17.62      2.97 o
   2   5  39        2.49        3.27      1.68 o
  -1   6  39       34.94       46.13      4.36 o
   0   6  39       88.97       92.46      5.94 o
   1   6  39       34.84       37.42      3.96 o
   0   0  40      879.48      848.75     22.17 o
   1   0  40        0.98        3.89      1.18 o
   2   0  40       63.95       60.98      4.55 o
   3   0  40       73.39       79.79      5.35 o
   4   0  40      106.79      102.36      6.73 o
  -4   1  40        7.12       12.87      3.37 o
  -3   1  40       96.46       96.42      5.94 o
  -2   1  40       84.33       77.21      5.15 o
  -1   1  40        4.85       13.26      2.38 o
   0   1  40        6.14       12.55      1.61 o
   1   1  40        5.78       13.93      1.61 o
   2   1  40       86.42       81.77      5.35 o
   3   1  40       96.32      100.38      6.34 o
   4   1  40        7.79       15.64      3.76 o
  -4   2  40       23.76       27.72      3.96 o
  -3   2  40        8.16       10.30      2.77 o
  -2   2  40       66.66       62.96      4.75 o
  -1   2  40      259.84      255.59      9.70 o
   0   2  40      129.34      136.60      4.34 o
   1   2  40      262.03      279.68     11.48 o
   2   2  40       67.12       71.10      4.45 o
   3   2  40        9.11        8.32      2.97 o
   4   2  40       24.55       26.73      4.16 o
  -3   3  40        0.68        3.76      2.38 o
  -2   3  40       76.52       86.32      5.35 o
  -1   3  40       53.77       55.43      4.16 o
   0   3  40       97.39      119.18      5.94 o
   1   3  40       52.98       53.73      2.87 o
   2   3  40       75.25       86.57      3.76 o
   3   3  40        0.49        1.19      2.38 o
  -3   4  40       20.34       29.30      3.96 o
  -2   4  40        4.79        9.31      2.77 o
  -1   4  40       41.05       52.07      4.36 o
   0   4  40      106.44      109.29      5.74 o
   1   4  40       40.31       48.22      3.76 o
   2   4  40        4.43        6.86      1.66 o
   3   4  40       19.22       20.79      3.76 o
  -2   5  40       47.26       53.32      3.56 o
  -1   5  40        0.25        2.97      2.38 o
   0   5  40       10.76       12.27      2.77 o
   1   5  40        0.26        1.39      2.38 o
   2   5  40       46.07       50.20      3.13 o
   0   6  40      273.75      271.23     10.69 o
   1   0  41        6.91        8.43      1.58 o
   2   0  41        0.39        0.99      1.78 o
   3   0  41       39.89       52.27      4.55 o
   4   0  41       12.81       19.60      3.76 o
  -4   1  41        4.63        8.32      2.97 o
  -3   1  41        4.63       10.10      2.97 o
  -2   1  41      100.94       93.65      5.74 o
  -1   1  41      129.37      131.26      6.34 o
   0   1  41       49.07       55.88      2.80 o
   1   1  41      126.74      130.95      5.54 o
   2   1  41      102.58      104.53      5.94 o
   3   1  41        4.44        4.55      2.57 o
   4   1  41        4.63        8.12      3.17 o
  -3   2  41       13.37       17.42      3.37 o
  -2   2  41       57.13       58.60      4.55 o
  -1   2  41       14.40       30.29      3.56 o
   0   2  41       64.96       63.75      4.16 o
   1   2  41       14.51       31.49      6.24 o
   2   2  41       57.51       59.20      4.75 o
   3   2  41       14.22       20.39      3.56 o
  -3   3  41       42.52       39.00      4.16 o
  -2   3  41       37.52       41.77      4.16 o
  -1   3  41       30.56       33.85      3.56 o
   0   3  41       52.31       50.49      3.96 o
   1   3  41       31.82       37.30      4.65 o
   2   3  41       37.93       41.60      2.79 o
   3   3  41       41.47       48.51      4.75 o
  -3   4  41       26.46       28.91      3.96 o
  -2   4  41       12.48       20.99      3.37 o
  -1   4  41        2.70        6.34      2.38 o
   0   4  41      128.10      118.00      6.14 o
   1   4  41        2.63        2.38      2.18 o
   2   4  41       12.39       18.82      2.24 o
   3   4  41       26.84       30.29      4.36 o
  -2   5  41       16.65       16.92      2.47 o
  -1   5  41      100.09       92.85      5.94 o
   0   5  41       18.60       18.81      3.17 o
   1   5  41       98.20      102.16      5.94 o
   2   5  41       16.96       19.92      2.45 o
   0   0  42       28.38       40.98      3.56 o
   1   0  42       26.87       38.01      3.56 o
   2   0  42       31.01       27.12      3.37 o
   3   0  42        7.00       13.26      2.97 o
  -3   1  42        0.14        1.78      2.18 o
  -2   1  42       15.59       18.81      3.17 o
  -1   1  42       23.62       26.73      3.37 o
   0   1  42       17.80       28.53      2.24 o
   1   1  42       24.50       26.14      2.14 o
   2   1  42       15.30       25.94      3.56 o
   3   1  42        0.11        1.58      2.38 o
  -3   2  42       22.62       28.11      3.96 o
  -2   2  42        5.15        6.93      2.38 o
  -1   2  42       68.01       63.95      4.55 o
   0   2  42       50.28       59.79      4.16 o
   1   2  42       70.54       69.10      3.46 o
   2   2  42        4.35        7.72      2.57 o
   3   2  42       21.92       27.32      3.96 o
  -3   3  42       90.31       94.04      6.14 o
  -2   3  42       31.03       36.23      3.96 o
  -1   3  42       50.48       47.52      4.16 o
   0   3  42       29.50       35.64      3.76 o
   1   3  42       48.91       50.68      2.80 o
   2   3  42       30.56       36.21      2.56 o
   3   3  42       90.09       92.06      6.34 o
  -2   4  42      162.99      154.23      7.72 o
  -1   4  42       26.80       26.73      3.56 o
   0   4  42        4.11        4.55      2.38 o
   1   4  42       26.38       26.93      3.56 o
   2   4  42      158.58      157.95      5.24 o
  -1   5  42       23.80       31.68      3.96 o
   0   5  42       20.07       23.16      3.56 o
   1   5  42       22.86       30.49      3.76 o
   1   0  43      234.67      218.18      8.71 o
   2   0  43       17.18       30.89      3.76 o
   3   0  43       58.86       56.03      4.75 o
  -3   1  43        6.59       12.27      2.97 o
  -2   1  43       22.99       27.12      3.56 o
  -1   1  43       13.96       13.07      2.57 o
   0   1  43      195.21      196.60      5.46 o
   1   1  43       15.17       16.80      1.94 o
   2   1  43       21.70       31.08      3.76 o
   3   1  43        7.26       11.88      3.17 o
  -3   2  43       41.49       44.74      4.55 o
  -2   2  43       77.69       72.07      5.15 o
  -1   2  43       36.09       38.41      3.76 o
   0   2  43       37.28       42.57      3.76 o
   1   2  43       36.38       37.62      2.51 o
   2   2  43       78.36       75.63      5.35 o
   3   2  43       41.78       47.12      4.75 o
  -3   3  43       32.33       39.60      4.36 o
  -2   3  43       45.68       45.93      4.16 o
  -1   3  43      152.92      150.47      7.13 o
   0   3  43      117.89      122.95      6.34 o
   1   3  43      151.01      146.89      5.25 o
   2   3  43       46.28       53.06      3.13 o
   3   3  43       32.96       44.55      4.75 o
  -2   4  43        2.91        5.54      2.57 o
  -1   4  43       62.32       68.30      5.15 o
   0   4  43       51.75       43.95      3.96 o
   1   4  43       59.69       64.74      4.75 o
   2   4  43        2.78        9.36      4.36 o
  -1   5  43       20.70       22.57      3.76 o
   0   5  43      207.11      196.00      8.51 o
   1   5  43       20.67       25.14      3.76 o
   0   0  44       91.61      102.16      5.35 o
   1   0  44       57.51       70.48      4.75 o
   2   0  44       40.68       42.76      4.16 o
   3   0  44       23.87       30.49      4.16 o
  -3   1  44       43.93       45.14      4.55 o
  -2   1  44       40.41       37.81      4.16 o
  -1   1  44       34.80       33.66      3.37 o
   0   1  44        2.64       13.86      1.75 o
   1   1  44       35.49       42.23      2.59 o
   2   1  44       41.12       39.00      4.16 o
   3   1  44       43.88       51.28      4.75 o
  -3   2  44       10.40       16.63      3.56 o
  -2   2  44       64.89       70.68      4.95 o
  -1   2  44        9.11       12.08      2.77 o
   0   2  44       54.70       53.06      4.16 o
   1   2  44        8.87        9.79      1.75 o
   2   2  44       64.84       64.74      4.95 o
   3   2  44        9.77       11.68      3.17 o
  -2   3  44       92.72      104.14      6.34 o
  -1   3  44       34.90       44.94      4.16 o
   0   3  44        1.96        5.94      2.38 o
   1   3  44       34.83       43.72      2.79 o
   2   3  44       93.77      105.87      4.31 o
  -2   4  44        2.94        6.14      2.77 o
  -1   4  44      129.47      130.47      6.93 o
   0   4  44        0.13        2.97      2.38 o
   1   4  44      132.88      141.16      6.93 o
   2   4  44        2.70        3.46      1.82 o
   1   0  45        6.02       11.88      2.77 o
   2   0  45       55.31       54.25      4.55 o
   3   0  45       18.73       26.13      3.96 o
  -3   1  45       64.10       69.69      5.54 o
  -2   1  45        4.52        7.13      2.57 o
  -1   1  45        6.47        5.74      2.38 o
   0   1  45        1.20        6.77      1.54 o
   1   1  45        6.19        9.13      1.75 o
   2   1  45        3.88        6.93      2.77 o
   3   1  45       62.86       66.13      5.54 o
  -2   2  45       15.44       28.31      3.76 o
  -1   2  45        2.97        4.16      2.38 o
   0   2  45        4.24        8.71      2.38 o
   1   2  45        3.39        4.62      1.61 o
   2   2  45       15.64       22.57      3.76 o
  -2   3  45       17.20       27.92      3.76 o
  -1   3  45       61.20       72.07      5.15 o
   0   3  45       48.02       47.32      4.16 o
   1   3  45       58.91       69.49      4.75 o
   2   3  45       17.35       22.57      3.56 o
  -1   4  45        5.06        8.12      2.77 o
   0   4  45       49.38       56.62      4.55 o
   1   4  45        4.89       11.88      2.97 o
   0   0  46       45.28       42.57      3.76 o
   1   0  46       59.27       63.95      4.75 o
   2   0  46        0.18        8.51      2.77 o
   3   0  46       34.33       36.23      4.55 o
  -2   1  46        0.60        1.19      1.98 o
  -1   1  46       21.23       20.00      3.17 o
   0   1  46       70.84       72.46      4.75 o
   1   1  46       20.54       16.83      2.97 o
   2   1  46        0.61       -0.99      1.98 o
  -2   2  46       80.69       75.43      5.35 o
  -1   2  46       14.71       12.87      2.77 o
   0   2  46       18.72       23.76      3.37 o
   1   2  46       15.23       18.94      2.23 o
   2   2  46       79.32       88.10      5.74 o
  -2   3  46        8.44        9.31      2.97 o
  -1   3  46       94.70      105.13      6.14 o
   0   3  46       18.78       30.89      3.76 o
   1   3  46       95.19      100.18      5.74 o
   2   3  46        8.50       11.68      3.17 o
   0   4  46       53.22       59.00      4.75 o
   1   0  47        6.80       15.24      2.77 o
   2   0  47       42.47       47.71      4.55 o
  -2   1  47       36.51       43.16      4.36 o
  -1   1  47        1.05        4.16      2.38 o
   0   1  47      260.31      263.51      9.90 o
   1   1  47        1.14        6.34      2.38 o
   2   1  47       36.16       46.72      4.36 o
  -2   2  47       21.83       29.70      3.96 o
  -1   2  47       34.58       38.21      4.16 o
   0   2  47       56.31       53.85      4.36 o
   1   2  47       35.35       37.54      2.79 o
   2   2  47       22.04       28.71      4.16 o
  -1   3  47       50.92       59.59      4.95 o
   0   3  47      190.26      188.87      8.32 o
   1   3  47       51.84       58.01      4.55 o
   0   0  48       26.53       32.86      3.56 o
   1   0  48       55.19       52.66      4.36 o
   2   0  48        1.23        4.16      2.57 o
  -2   1  48       28.79       28.71      3.96 o
  -1   1  48      112.01      122.15      6.53 o
   0   1  48       22.31       33.85      3.76 o
   1   1  48      110.57      114.43      6.34 o
   2   1  48       28.97       36.63      4.36 o
  -1   2  48       84.84       89.49      5.74 o
   0   2  48       26.24       24.75      3.37 o
   1   2  48       84.86       95.72      4.05 o
   0   3  48        0.14       10.30      2.77 o
   1   0  49       17.10       21.18      3.37 o
  -1   1  49        5.54        7.72      2.57 o
   0   1  49        2.40       11.48      2.77 o
   1   1  49        6.21       11.68      2.97 o
  -1   2  49       17.52       27.72      3.96 o
   0   2  49        7.71       12.87      2.97 o
   1   0  50       15.41       14.85      3.17 o
  -1   1  50       25.11       32.67      3.96 o
   0   1  50       37.98       51.87      4.55 o
   1   1  50       25.09       28.51      3.96 o
 
